# Supplementary material for: A PSII photosynthetic control is activated in anoxic cultures of green algae following illumination
Source: Commun Biol. 2023 May 12;6:514. doi: 10.1038/s42003-023-04890-3 (PMC10182038; doi:10.1038/s42003-023-04890-3)
Supplement: Supplementary file 4 — Supplementary raw excel data of all figures [file 42003_2023_4890_MOESM4_ESM.xlsx]

## Sheet: Figure 1
Panel a							Panel b							Panel c																	Panel d
	CC124-NO-NT-3	CC124-NO-NT-2	CC124-NO-NT-1	CC124-NO-NT-avg				CC124-NO-NT-3	CC124-NO-NT-2	CC124-NO-NT-1	CC124-NO-NT-avg									CC124 No 2	CC124 No 3				CC124 No 1	CC124 No 2	CC124 No 3				Cyt rate						Cyt rate	12.6855	18.3453	16.0777		Cyt rate	13.9969	16.8347	16.858		Cyt rate	12.8706	14.7255
-59.8925	-8.8	-4.65324	-4.13715	-5.86346			-59.8925	67.83	185.136	289.494	180.82									CC124	CC124				CC124	CC124	CC124				Initial						Initial	63.8125	77.6492	90.0063		Initial	76.0623	83.3693	90.3474		Initial	71.4176	93.3793
-59.8394	-8.76	-4.63617	-4.15812	-5.85143			-59.8394	67.23	184.023	285.879	179.044									No	No				No	No	No				Y shift						Y shift	-470.694	85.6705	-166.328		Y shift	-22.9619	84.8155	182.378		Y shift	-5.1697	-51.8561
-59.7862	-8.76	-4.63709	-4.15988	-5.85233			-59.7862	66.63	182.974	282.229	177.278									2	3				1	2	3											708	708	708			708	708	708			708	708
-59.733	-8.76	-4.63316	-4.16418	-5.85245			-59.733	66.63	181.899	279.021	175.85									F	F				F	F	F											4	4	4			4	4	4			4	4
-59.6799	-8.76	-4.64469	-4.18069	-5.86179			-59.6799	66.03	180.783	276.003	174.272					-1		-1		0.442	0.305				0.499	0.442	0.305	0.415333
-59.6268	-8.72	-4.62788	-4.21118	-5.85302			-59.6268	65.43	179.471	273.316	172.739					1.03333		1.03333		0.489	0.39				0.563	0.489	0.39	0.480667
-59.5736	-8.72	-4.63964	-4.21244	-5.85736			-59.5736	65.43	178.046	270.773	171.416					6.06667		6.06667		0.493	0.396				0.552	0.493	0.396	0.480333
-59.5205	-8.72	-4.64833	-4.21153	-5.85995			-59.5205	64.83	176.619	268.423	169.957					11.1		11.1		0.485	0.387				0.541	0.485	0.387	0.471
-59.4673	-8.72	-4.64217	-4.22032	-5.86083			-59.4673	64.23	175.46	266.209	168.633					16.1333		16.1333		0.471	0.377				0.524	0.471	0.377	0.457333
-59.4142	-8.72	-4.61787	-4.22465	-5.85417			-59.4142	63.63	174.53	264.174	167.445					21.1667		21.1667		0.452	0.366				0.525	0.452	0.366	0.447667
-59.361	-8.72	-4.63369	-4.22574	-5.85981			-59.361	63.63	173.545	262.139	166.438					26.2		26.2		0.444	0.357				0.514	0.444	0.357	0.438333									1	1	1	1		1	2	2	2		1	3	3
-59.3079	-8.68	-4.63086	-4.27622	-5.86236			-59.3079	63.03	172.542	260.154	165.242					31.2333		31.2333		0.437	0.346				0.507	0.437	0.346	0.43				ECS	2	3	4			CC124 NT 1 1 4	CC124 NT 2b 1 4	CC124 NT 3 1 4			CC124 NT 1 2 4	CC124 NT 2b 2 4	CC124 NT 3 2 4			CC124 NT 1 3 4	CC124 NT 2b 3 4
-59.2547	-8.68	-4.65098	-4.26986	-5.86695			-59.2547	62.43	171.415	258.22	164.022					36.2667		36.2667		0.433	0.343				0.506	0.433	0.343	0.427333			-50.6982	-1.09542	-0.864355	-7.94936	-3.1077		-50.6982	1.35109	-6.17034	1.53299		-50.6982	11.4117	-12.3671	-1.63774		-50.6982	-11.7366	-6.10904
-59.2016	-8.68	-4.63564	-4.27926	-5.86497			-59.2016	62.43	170.216	256.232	162.959					41.3		41.3		0.429	0.348				0.505	0.429	0.348	0.427333			-40.5928	-3.76015	-10.7472	3.16383	6.65474		-40.5928	-4.7541	-8.93171	2.40537		-40.5928	-7.14576	-7.32221	-17.7736		-40.5928	1.35603	8.50859
-59.1484	-8.68	-4.65385	-4.29558	-5.87648			-59.1484	61.83	168.953	254.062	161.615					46.3333		46.3333		0.427	0.338				0.507	0.427	0.338	0.424			-30.4874	-11.4512	-2.28443	4.76315	-1.99992		-30.4874	-20.5678	-16.1669	2.38123		-30.4874	1.46376	-10.6787	2.36167		-30.4874	-1.68868	12.8253
-59.0953	-8.68	-4.66361	-4.28531	-5.87631			-59.0953	61.23	167.681	251.974	160.295					53.3667		53.3667		0.328	0.27				0.394	0.328	0.27	0.330667			-20.382	-5.95078	-4.21609	-6.08481	-1.20645		-20.382	-10.0698	-7.87879	0.0962335		-20.382	-5.86065	-6.08963	-0.698001		-20.382	-20.8452	11.7875
-59.0421	-8.68	-4.64578	-4.32446	-5.88341			-59.0421	61.23	166.363	249.938	159.177																				-0.01	0	0	0	0		-0.01	0	0	0		-0.01	0	0	0		-0.01	0	0
-58.989	-8.68	-4.6502	-4.33389	-5.88803			-58.989	60.63	165.044	248.064	157.913											0.26									0	65.612	73.1721	81.4805	80.405		0	46.2416	69.1502	81.4444		0	63.0227	69.1331	87.3604		0	51.4276	97.5375
-58.9359	-8.68	-4.64028	-4.33853	-5.88627			-58.9359	60.63	163.727	246.214	156.857					1.01															0.11	75.2075	86.6101	84.3027	83.9415		0.11	61.7155	74.7569	89.1502		0.11	84.3679	77.3548	98.1074		0.11	68.5741	89.1062
-58.8827	-8.68	-4.6509	-4.33454	-5.88848			-58.8827	60.03	162.485	244.354	155.623				3	0				2	3				1	2	3				0.2248	75.3046	79.9573	86.7784	86.5274		0.2248	56.9299	75.3058	93.678		0.2248	67.1998	85.0041	87.668		0.2248	74.3491	100.517
-58.8296	-8.68	-4.6549	-4.36162	-5.89884			-58.8296	59.43	161.228	242.757	154.472									Fluo	Fluo	Fluo			Fluo	Fluo	Fluo				0.3448	80.8955	82.8211	84.6929	92.3088		0.3448	67.4675	84.5154	90.7037		0.3448	74.0179	84.172	90.2734		0.3448	74.4725	85.0666
-58.7764	-8.64	-4.67966	-4.35122	-5.89029			-58.7764	59.43	159.865	241.142	153.479				-305.5	-4.99175		-5.04167		0.3791	0.2713	0.0652			0.3679	0.3791	0.2713				0.4701	77.2164	83.6501	85.1499	89.3867		0.4701	69.1373	76.0186	86.4933		0.4701	78.6634	86.9462	85.3407		0.4701	68.2747	98.8279
-58.7233	-8.64	-4.65574	-4.35468	-5.88347			-58.7233	58.83	158.474	239.638	152.314				-304.49	-4.97508		-5.02483		0.4547	0.3271	0.1309			0.4888	0.4547	0.3271				0.601	75.0681	81.5764	89.8654	86.9587		0.601	55.0657	73.1408	96.9979		0.601	71.7557	82.8979	90.0755		0.601	71.9616	95.5821
-58.6701	-8.64	-4.64498	-4.38	-5.88833			-58.6701	58.23	157.169	238.072	151.157				-303.48	-4.95842		-5.008		0.4539	0.325	0.12945			0.4896	0.4539	0.325				0.7377	84.0002	86.1371	94.3816	87.8032		0.7377	72.885	79.5743	99.5412		0.7377	81.9389	84.2552	92.2171		0.7377	74.5275	108.905
-58.617	-8.64	-4.65267	-4.38193	-5.89153			-58.617	57.87	155.967	236.633	150.157				-302.47	-4.94175		-4.99117		0.4526	0.3246	0.1286			0.4893	0.4526	0.3246				0.8805	78.2708	87.6409	97.1562	92.9373		0.8805	64.0265	77.6887	93.0972		0.8805	79.8715	93.1907	89.8606		0.8805	78.9554	108.435
-58.5639	-8.64	-4.68595	-4.40415	-5.91003			-58.5639	57.45	154.786	235.249	149.162				-301.46	-4.92508		-4.97433		0.4513	0.3227	0.127			0.4894	0.4513	0.3227				1.0297	80.673	82.0079	97.4241	94.5942		1.0297	63.9976	84.0297	93.9915		1.0297	71.616	87.3268	87.081		1.0297	74.9665	108.904
-58.5107	-8.64	-4.65926	-4.38526	-5.89484			-58.5107	57.03	153.64	233.891	148.187				-300.45	-4.90842		-4.9575		0.4509	0.3215	0.1262			0.4884	0.4509	0.3215				1.1855	94.7267	94.4354	101.256	98.8205		1.1855	82.1843	98.705	103.291		1.1855	89.2313	96.4781	97.5967		1.1855	81.0073	108.593
-58.4575	-8.64	-4.68204	-4.42158	-5.91454			-58.4575	56.61	152.381	232.314	147.102				-299.44	-4.89175		-4.94067		0.4501	0.3201	0.1251			0.4885	0.4501	0.3201				1.3482	90.7854	93.6426	99.7985	104.289		1.3482	80.3632	86.5759	105.417		1.3482	79.6774	92.9852	108.265		1.3482	79.2344	102.526
-58.4044	-8.64	-4.65498	-4.41607	-5.90368			-58.4044	56.19	151.089	230.878	146.052				-298.43	-4.87508		-4.92383		0.4489	0.3199	0.1244			0.4886	0.4489	0.3199				1.5182	92.1767	92.9781	99.0321	104.555		1.5182	71.384	97.2398	107.906		1.5182	93.5859	80.3081	105.04		1.5182	86.3948	106.569
-58.3513	-8.6	-4.66274	-4.41959	-5.89411			-58.3513	55.77	149.927	229.403	145.033				-297.42	-4.85842		-4.907		0.4486	0.3188	0.1237			0.4893	0.4486	0.3188				1.6958	101.816	98.3914	108.838	105.747		1.6958	81.1656	106.963	117.319		1.6958	91.3071	92.5049	111.362		1.6958	93.4352	124.517
-58.2981	-8.64	-4.67934	-4.43242	-5.91726			-58.2981	55.41	148.72	227.903	144.011				-296.41	-4.84175		-4.89017		0.4473	0.3188	0.12305			0.4885	0.4473	0.3188				1.8813	102.827	103.536	106.752	100.784		1.8813	82.4407	107.596	118.444		1.8813	89.0007	99.7502	121.858		1.8813	83.8435	117.3
-58.245	-8.6	-4.69493	-4.46348	-5.91947			-58.245	54.93	147.558	226.504	142.997				-295.4	-4.82508		-4.87333		0.4471	0.3181	0.1226			0.4881	0.4471	0.3181				2.075	95.7906	116.095	116.329	109.324		2.075	72.5609	95.905	118.906		2.075	109.912	116.759	121.613		2.075	100.977	124.45
-58.1918	-8.6	-4.68854	-4.45249	-5.91367			-58.1918	54.39	146.47	225.119	141.993				-294.39	-4.80842		-4.8565		0.4471	0.3169	0.122			0.4887	0.4471	0.3169				2.2774	106.288	112.894	116.115	116.435		2.2774	83.0403	121.443	114.381		2.2774	93.7557	117.081	127.846		2.2774	96.3138	127.988
-58.1387	-8.6	-4.6891	-4.45058	-5.91322			-58.1387	53.85	145.447	224.03	141.109				-293.38	-4.79175		-4.83967		0.4472	0.3164	0.1218			0.4888	0.4472	0.3164				2.4888	105.043	116.22	116.837	119.073		2.4888	85.1275	100.439	129.564		2.4888	106.451	122.731	119.477		2.4888	94.8339	131.178
-58.0855	-8.6	-4.69001	-4.45351	-5.91451			-58.0855	53.37	144.42	222.949	140.246				-292.37	-4.77508		-4.82283		0.4469	0.3157	0.1213			0.4885	0.4469	0.3157				2.7096	115.971	122.749	117.474	121.753		2.7096	89.5582	124.756	133.599		2.7096	119.219	125.354	123.673		2.7096	92.407	130.488
-58.0324	-8.6	-4.69858	-4.4746	-5.92439			-58.0324	52.89	143.189	221.955	139.345				-291.36	-4.75842		-4.806		0.4471	0.3156	0.12135			0.4896	0.4471	0.3156				2.9402	117.674	122.187	122.817	126.17		2.9402	98.8618	121.496	132.665		2.9402	107.177	123.298	136.086		2.9402	106.447	129.457
-57.9793	-8.6	-4.71463	-4.49829	-5.93764			-57.9793	52.41	142.013	220.812	138.412				-290.35	-4.74175		-4.78917		0.4466	0.3152	0.1209			0.4895	0.4466	0.3152				3.1811	119.013	124.282	129.715	137.55		3.1811	105.122	120.553	131.364		3.1811	100.209	134.078	138.558		3.1811	112.791	144.028
-57.9261	-8.56	-4.72884	-4.49038	-5.92641			-57.9261	51.93	140.812	219.728	137.49				-289.34	-4.72508		-4.77233		0.4476	0.3157	0.12165			0.4895	0.4476	0.3157				3.4327	128.608	131.698	132.259	129.839		3.4327	96.2893	148.472	141.062		3.4327	123.543	124.66	146.89		3.4327	111.951	149.841
-57.873	-8.56	-4.73352	-4.49019	-5.9279			-57.873	51.51	139.663	218.716	136.63				-288.33	-4.70842		-4.7555		0.4473	0.3157	0.1215			0.4899	0.4473	0.3157				3.6955	126.74	131.559	128.513	134.209		3.6955	103.516	136.203	140.501		3.6955	110.048	140.927	143.701		3.6955	104.117	138.992
-57.8198	-8.56	-4.70753	-4.49643	-5.92132			-57.8198	51.15	138.4	217.808	135.786				-287.32	-4.69175		-4.73867		0.4465	0.3153	0.1209			0.4901	0.4465	0.3153				3.97	130.245	137.415	136.911	131.02		3.97	104.891	137.131	148.715		3.97	131.327	135.797	145.121		3.97	113.945	146.974
-57.7667	-8.56	-4.70631	-4.51985	-5.92872			-57.7667	50.73	137.065	216.979	134.925				-286.31	-4.67508		-4.72183		0.4476	0.3145	0.12105			0.4906	0.4476	0.3145				4.2567	141.433	141.326	139.14	130.61		4.2567	126.761	138.253	159.285		4.2567	126.858	150.051	147.069		4.2567	109.241	166.769
-57.7135	-8.56	-4.71538	-4.50682	-5.9274			-57.7135	50.37	135.779	215.98	134.043				-285.3	-4.65842		-4.705		0.4463	0.3143	0.1203			0.4901	0.4463	0.3143				4.5562	140.145	150.512	143.006	141.004		4.5562	113.274	142.091	165.071		4.5562	144.263	144.82	162.453		4.5562	116.818	165.188
-57.6604	-8.56	-4.73672	-4.5142	-5.93698			-57.6604	49.89	134.402	214.873	133.055				-284.29	-4.64175		-4.68817		0.4457	0.3151	0.1204			0.4904	0.4457	0.3151				4.869	139.586	141.892	148.046	151.358		4.869	120.721	147.856	150.179		4.869	119.85	149.626	156.198		4.869	120.652	165.847
-57.6073	-8.56	-4.72605	-4.52794	-5.938			-57.6073	49.47	132.99	213.722	132.061				-283.28	-4.62508		-4.67133		0.4465	0.3147	0.1206			0.4902	0.4465	0.3147				5.1958	147.06	152.079	146.598	148.742		5.1958	122.004	146.933	172.245		5.1958	135.609	153.234	167.394		5.1958	118.287	161.922
-57.5541	-8.56	-4.73058	-4.54443	-5.945			-57.5541	48.93	131.595	212.614	131.046				-282.27	-4.60842		-4.6545		0.4461	0.3138	0.11995			0.4911	0.4461	0.3138				5.5371	143.893	150.45	151.286	156.128		5.5371	117.166	154.275	160.239		5.5371	124.719	154.009	172.621		5.5371	117.351	170.178
-57.501	-8.56	-4.72656	-4.55274	-5.94643			-57.501	48.45	130.184	211.474	130.036				-281.26	-4.59175		-4.63767		0.4458	0.314	0.1199			0.4917	0.4458	0.314				5.8936	144.194	161.786	151.188	150.143		5.8936	120.14	154.282	158.16		5.8936	145.078	164.692	175.59		5.8936	123.45	166.019
-57.4478	-8.52	-4.71558	-4.54399	-5.92653			-57.4478	47.97	128.78	210.208	128.986				-280.25	-4.57508		-4.62083		0.4462	0.3136	0.1199			0.491	0.4462	0.3136				6.266	160.246	155.681	150.085	159.147		6.266	125.82	174.954	179.964		6.266	137.231	156.741	173.071		6.266	121.099	159.319
-57.3947	-8.52	-4.74261	-4.53809	-5.93357			-57.3947	47.49	127.266	209.044	127.933				-279.24	-4.55842		-4.604		0.446	0.3134	0.1197			0.4915	0.446	0.3134				6.655	154.605	160.938	155.122	163.59		6.655	136.383	158.582	168.85		6.655	144.478	173.124	165.211		6.655	121.852	172.874
-57.3415	-8.52	-4.74423	-4.54435	-5.93619			-57.3415	47.07	125.611	207.804	126.828				-278.23	-4.54175		-4.58717		0.4457	0.3133	0.1195			0.4913	0.4457	0.3133				7.0613	161.201	155.08	157.776	161.856		7.0613	137.639	165.085	180.881		7.0613	147.97	158.348	158.922		7.0613	139.002	169.326
-57.2884	-8.52	-4.73902	-4.56241	-5.94047			-57.2884	46.59	124.006	206.671	125.756				-277.22	-4.52508		-4.57033		0.4462	0.3132	0.1197			0.4918	0.4462	0.3132				7.4857	154.692	162.218	168.019	157.923		7.4857	127.211	166.738	170.126		7.4857	144.581	168.889	173.183		7.4857	135.261	183.118
-57.2353	-8.52	-4.72122	-4.5607	-5.93397			-57.2353	46.17	122.434	205.634	124.746				-276.21	-4.50842		-4.5535		0.4454	0.3132	0.1193			0.4916	0.4454	0.3132				7.929	166	155.743	162.184	168.584		7.929	142.977	173.877	181.146		7.929	133.982	158.035	175.211		7.929	128.536	185.607
-57.1821	-8.52	-4.72006	-4.59838	-5.94615			-57.1821	45.75	121.014	204.616	123.793				-275.2	-4.49175		-4.53667		0.4456	0.3125	0.11905			0.4926	0.4456	0.3125				8.392	156.911	168.269	156.156	165.207		8.392	133.029	157.206	180.499		8.392	152.245	170.731	181.83		8.392	129.688	168.918
-57.129	-8.52	-4.71977	-4.58243	-5.94073			-57.129	45.27	119.724	203.511	122.835				-274.19	-4.47508		-4.51983		0.4462	0.3122	0.1192			0.4927	0.4462	0.3122				8.8756	160.27	164.336	161.518	166.865		8.8756	135.804	157.414	187.591		8.8756	135.087	175.405	182.515		8.8756	135.526	176.516
-57.0758	-8.52	-4.71431	-4.60028	-5.94486			-57.0758	44.79	118.55	202.431	121.924				-273.18	-4.45842		-4.503		0.4458	0.312	0.1189			0.4924	0.4458	0.312				9.3808	162.301	167.94	154.92	158.629		9.3808	141.24	163.629	182.034		9.3808	152.157	170.054	181.609		9.3808	123.534	169.985
-57.0227	-8.52	-4.71886	-4.59043	-5.9431			-57.0227	44.31	116.747	201.342	120.8				-272.17	-4.44175		-4.48617		0.4457	0.3119	0.1188			0.492	0.4457	0.3119				9.9085	162.497	164.853	165.009	157.336		9.9085	137.497	164.677	185.317		9.9085	141.704	174.432	178.423		9.9085	133.461	179.563
-56.9695	-8.52	-4.72124	-4.62145	-5.95423			-56.9695	43.89	115.682	200.417	119.996				-271.16	-4.42508		-4.46933		0.4456	0.3114	0.1185			0.4929	0.4456	0.3114				10.4596	167.311	163.018	162.357	161.509		10.4596	136.355	173.222	192.356		10.4596	146.948	167.999	174.106		10.4596	145.146	169.821
-56.9164	-8.52	-4.7268	-4.61398	-5.95359			-56.9164	43.41	114.588	199.438	119.145				-270.15	-4.40842		-4.4525		0.4461	0.3116	0.11885			0.4939	0.4461	0.3116				11.0353	165.586	169.813	160.724	167.069		11.0353	129.075	178.191	189.491		11.0353	147.949	174.63	186.858		11.0353	133.476	178.549
-56.8633	-8.48	-4.72563	-4.62451	-5.94338			-56.8633	42.99	113.489	198.447	118.309				-269.14	-4.39175		-4.43567		0.4466	0.3119	0.11925			0.4938	0.4466	0.3119				11.6366	162.896	164.877	164.36	161.563		11.6366	136.207	177.328	175.153		11.6366	154.58	172.419	167.633		11.6366	126.112	184.058
-56.8101	-8.48	-4.74007	-4.60953	-5.9432			-56.8101	42.57	112.35	197.552	117.491				-268.13	-4.37508		-4.41883		0.4466	0.3122	0.1194			0.4929	0.4466	0.3122				12.2647	163.754	168.14	160.567	164.939		12.2647	140.185	165.963	185.115		12.2647	154.682	167.105	182.634		12.2647	129.031	167.559
-56.757	-8.48	-4.74759	-4.59539	-5.94099			-56.757	42.15	111.214	196.589	116.651				-267.12	-4.35842		-4.402		0.4457	0.3114	0.11855			0.4935	0.4457	0.3114				12.9208	163.617	169.018	161.709	166.428		12.9208	131.052	178.228	181.573		12.9208	150.289	170.955	185.808		12.9208	123.769	182.573
-56.7038	-8.48	-4.7532	-4.61852	-5.95057			-56.7038	41.73	110.129	195.613	115.824				-266.11	-4.34175		-4.38517		0.4457	0.3114	0.11855			0.4938	0.4457	0.3114				13.6061	158.657	161.235	156.368	165.375		13.6061	126.395	172.633	176.942		13.6061	131.146	171.256	181.302		13.6061	126.793	167.79
-56.6507	-8.48	-4.73162	-4.60881	-5.94014			-56.6507	41.37	109.133	194.807	115.103				-265.1	-4.32508		-4.36833		0.4456	0.3123	0.11895			0.4939	0.4456	0.3123				14.3219	165.687	160.03	161.205	163.399		14.3219	138.992	173.154	184.915		14.3219	151	165.485	163.606		14.3219	131.727	170.836
-56.5975	-8.48	-4.74195	-4.59738	-5.93978			-56.5975	40.95	107.992	194.021	114.321				-264.09	-4.30842		-4.3515		0.4456	0.311	0.1183			0.494	0.4456	0.311				15.0695	160.732	166.384	159.82	159.087		15.0695	141.316	159.75	181.13		15.0695	137.445	175.745	185.96		15.0695	121.186	174.749
-56.5444	-8.44	-4.74329	-4.63938	-5.94089			-56.5444	40.59	106.853	193.219	113.554				-263.08	-4.29175		-4.33467		0.4457	0.3111	0.1184			0.4932	0.4457	0.3111				15.8504	164.633	162.368	153.613	161.311		15.8504	139.924	168.693	185.282		15.8504	141.149	170.547	175.409		15.8504	120.926	167.451
-56.4913	-8.48	-4.75615	-4.63444	-5.95687			-56.4913	40.17	105.749	192.427	112.782				-262.07	-4.27508		-4.31783		0.4457	0.3107	0.1182			0.4943	0.4457	0.3107				16.6661	161.643	161.787	157.97	155.425		16.6661	141.375	164.341	179.214		16.6661	134.515	171.295	179.551		16.6661	129.272	176.82
-56.4381	-8.44	-4.74642	-4.61856	-5.93499			-56.4381	39.75	104.664	191.597	112.004				-261.06	-4.25842		-4.301		0.446	0.3105	0.11825			0.4943	0.446	0.3105				17.5181	163.556	161.921	158.267	158.555		17.5181	132.323	171.648	186.696		17.5181	137.387	162.642	185.733		17.5181	122.815	170.985
-56.385	-8.44	-4.76271	-4.65037	-5.95103			-56.385	39.09	103.52	190.789	111.133				-260.05	-4.24175		-4.28417		0.446	0.3105	0.11825			0.4948	0.446	0.3105				18.408	161.541	164.316	152.34	161.596		18.408	140.628	164.281	179.715		18.408	135.552	172.105	185.292		18.408	114.28	168.875
-56.3318	-8.44	-4.77262	-4.64334	-5.95199			-56.3318	38.67	102.388	189.872	110.31				-259.04	-4.22508		-4.26733		0.4462	0.3103	0.11825			0.4947	0.4462	0.3103				19.3376	160.135	164.915	159.214	157.824		19.3376	139.208	170.008	171.189		19.3376	147.527	172.51	174.709		19.3376	128.004	175.648
-56.2787	-8.44	-4.76513	-4.65052	-5.95189			-56.2787	38.19	101.288	189.003	109.494				-258.03	-4.20842		-4.2505		0.446	0.3102	0.1181			0.495	0.446	0.3102				20.3086	159.716	162.849	151.234	154.616		20.3086	145.115	154.26	179.773		20.3086	140.153	171.437	176.959		20.3086	110.794	162.626
-56.2255	-8.44	-4.76824	-4.63897	-5.94907			-56.2255	37.65	100.259	188.054	108.654				-257.02	-4.19175		-4.23367		0.4456	0.3099	0.11775			0.4941	0.4456	0.3099				21.3228	151.282	166.127	156.538	159.552		21.3228	132.674	148.797	172.375		21.3228	149.1	171.766	177.515		21.3228	132.25	163.364
-56.1724	-8.44	-4.78502	-4.65446	-5.95983			-56.1724	37.17	99.2447	187.116	107.843				-256.01	-4.17508		-4.21683		0.4456	0.3096	0.1176			0.495	0.4456	0.3096				22.3821	158.96	155.991	150.589	153.011		22.3821	133.803	167.831	175.247		22.3821	136.455	154.617	176.901		22.3821	120.367	163.896
-56.1192	-8.44	-4.76678	-4.66694	-5.95791			-56.1192	36.69	98.1501	186.124	106.988				-255	-4.15842		-4.2		0.4453	0.3102	0.11775			0.495	0.4453	0.3102				23.4886	156.67	154.537	154.982	163.118		23.4886	130.25	166.957	172.805		23.4886	134.919	160.695	167.998		23.4886	111.695	174.34
-56.0661	-8.44	-4.77573	-4.66384	-5.95985			-56.0661	36.27	96.8969	185.084	106.084				-253.99	-4.14175		-4.18317		0.4453	0.3096	0.11745			0.4947	0.4453	0.3096				24.6444	160.647	157.923	151.114	154.555		24.6444	131.084	171.278	179.577		24.6444	139.687	160.284	173.799		24.6444	113.462	168.554
-56.0129	-8.4	-4.80022	-4.67225	-5.95749			-56.0129	35.79	95.6163	184.097	105.168				-252.98	-4.12508		-4.16633		0.4458	0.3098	0.1178			0.4954	0.4458	0.3098				25.8516	162.07	165.413	154.429	153.391		25.8516	135.932	168.266	182.012		25.8516	151.539	170.299	174.4		25.8516	130.772	165.238
-55.9598	-8.4	-4.77245	-4.67833	-5.95026			-55.9598	35.31	94.2471	183.094	104.217				-251.97	-4.10842		-4.1495		0.4456	0.3091	0.11735			0.4956	0.4456	0.3091				27.1126	158.66	152.788	153.585	154.343		27.1126	128.713	166.654	180.614		27.1126	128.678	162.539	167.148		27.1126	124.047	163.409
-55.9066	-8.4	-4.76945	-4.6576	-5.94235			-55.9066	34.89	92.8817	182.26	103.344				-250.96	-4.09175		-4.13267		0.4459	0.3096	0.11775			0.4956	0.4459	0.3096				28.4297	158.868	156.356	148.561	143.044		28.4297	135.563	164.82	176.22		28.4297	135.002	162.433	171.634		28.4297	121.392	162.389
-55.8535	-8.44	-4.79726	-4.65473	-5.96399			-55.8535	34.47	91.5843	181.435	102.496				-249.95	-4.07508		-4.11583		0.4464	0.3099	0.11815			0.496	0.4464	0.3099				29.8055	156.43	151.356	146.233	145.762		29.8055	133.524	159.658	176.107		29.8055	130.358	166.703	157.005		29.8055	113.158	166.853
-55.8004	-8.4	-4.78676	-4.66802	-5.95159			-55.8004	34.05	90.303	180.734	101.696				-248.94	-4.05842		-4.099		0.445	0.3102	0.1176			0.4953	0.445	0.3102				31.2425	158.728	151.599	147.857	148.722		31.2425	134.292	156.868	185.024		31.2425	132.059	154.757	167.981		31.2425	110.327	169.957
-55.7472	-8.4	-4.76574	-4.662	-5.94258			-55.7472	33.63	89.0968	179.905	100.877				-247.93	-4.04175		-4.08217		0.4458	0.3088	0.1173			0.4959	0.4458	0.3088				32.7435	153.031	150.127	152.401	143.837		32.7435	138.205	147.097	173.79		32.7435	126.512	154.077	169.792		32.7435	125.109	161.825
-55.6941	-8.4	-4.79136	-4.65778	-5.94971			-55.6941	33.21	87.9574	178.982	100.05				-246.92	-4.02508		-4.06533		0.4454	0.3098	0.1176			0.4959	0.4454	0.3098				34.3113	151.601	150.715	139.396	138.933		34.3113	122.252	158.807	173.744		34.3113	125.378	154.742	172.025		34.3113	108.189	151.994
-55.6409	-8.4	-4.7909	-4.66052	-5.95048			-55.6409	32.73	86.7945	178.028	99.1841				-245.91	-4.00842		-4.0485		0.4449	0.3085	0.1167			0.4958	0.4449	0.3085				35.9489	156.36	146.512	145.558	143.128		35.9489	130.488	159.029	179.565		35.9489	120.516	147.11	171.91		35.9489	117.044	159.046
-55.5878	-8.4	-4.79724	-4.6837	-5.96031			-55.5878	32.31	85.6012	177.223	98.3782				-244.9	-3.99175		-4.03167		0.445	0.3086	0.1168			0.4966	0.445	0.3086				37.6594	156.616	147.848	139.289	144.378		37.6594	135.871	156.816	177.161		37.6594	124.583	154.471	164.489		37.6594	105.753	154.092
-55.5346	-8.4	-4.79938	-4.67732	-5.9589			-55.5346	31.89	84.3144	176.39	97.5313				-243.89	-3.97508		-4.01483		0.445	0.3083	0.11665			0.4959	0.445	0.3083				39.4461	148.828	146.345	144.509	145.535		39.4461	118.732	159.306	168.447		39.4461	130.549	146.426	162.062		39.4461	112.257	168.601
-55.4815	-8.4	-4.80049	-4.6817	-5.96073			-55.4815	31.47	83.0499	175.472	96.6641				-242.88	-3.95842		-3.998		0.4447	0.3088	0.11675			0.4967	0.4447	0.3088				41.3123	157.178	147.521	140.478	136.476		41.3123	126.13	167.714	177.689		41.3123	130.146	155.703	156.715		41.3123	108.052	153.8
-55.4284	-8.36	-4.7939	-4.67318	-5.94236			-55.4284	31.05	81.775	174.507	95.7774				-241.87	-3.94175		-3.98117		0.4448	0.3084	0.1166			0.4967	0.4448	0.3084				43.2616	147.93	149.027	138.812	136.641		43.2616	124.84	154.99	163.959		43.2616	131.607	149.089	166.383		43.2616	115.313	151.047
-55.3752	-8.36	-4.78598	-4.66955	-5.93851			-55.3752	30.69	80.6392	173.463	94.9307				-240.86	-3.92508		-3.96433		0.4443	0.3087	0.1165			0.4966	0.4443	0.3087				45.2977	155.525	147.14	133.846	133.919		45.2977	126.183	163.669	176.724		45.2977	122.343	152.998	166.08		45.2977	99.6541	136.442
-55.322	-8.4	-4.80063	-4.67425	-5.95829			-55.322	30.27	79.469	172.372	94.0371				-239.85	-3.90842		-3.9475		0.4446	0.3083	0.11645			0.4965	0.4446	0.3083				47.4244	147.35	144.963	131.26	133.087		47.4244	125.106	152.2	164.744		47.4244	119.911	150.854	164.125		47.4244	99.0718	142.749
-55.2689	-8.36	-4.8199	-4.6964	-5.95877			-55.2689	29.85	78.2983	171.326	93.158				-238.84	-3.89175		-3.93067		0.4446	0.3084	0.1165			0.4966	0.4446	0.3084				49.6458	151.384	144.167	131.067	134.986		49.6458	118.509	161.081	174.561		49.6458	118.885	151.695	161.919		49.6458	92.2538	145.011
-55.2158	-8.36	-4.80756	-4.69788	-5.95515			-55.2158	29.43	77.1082	170.202	92.2468				-237.83	-3.87508		-3.91383		0.4451	0.3079	0.1165			0.4965	0.4451	0.3079				51.9661	151.154	146.394	126.789	135.128		51.9661	121.012	159.518	172.933		51.9661	121.964	149.953	167.264		51.9661	90.1659	139.997
-55.1626	-8.36	-4.80396	-4.7036	-5.95585			-55.1626	29.07	75.9158	169.105	91.3635				-236.82	-3.85842		-3.897		0.4447	0.3078	0.11625			0.4965	0.4447	0.3078				54.3897	145.511	138.029	135.463	127.097		54.3897	118.108	145.46	172.966		54.3897	111.985	148.254	153.849		54.3897	105.887	157.182
-55.1095	-8.36	-4.81223	-4.7063	-5.95951			-55.1095	28.65	74.7215	168.076	90.4824				-235.81	-3.84175		-3.88017		0.445	0.3079	0.11645			0.4967	0.445	0.3079				56.9212	144.339	138.825	130.088	132.603		56.9212	121.188	147.838	163.99		56.9212	102.506	158.518	155.451		56.9212	96.7107	148.34
-55.0563	-8.36	-4.81252	-4.71746	-5.96333			-55.0563	28.23	73.4488	166.929	89.536				-234.8	-3.82508		-3.86333		0.4448	0.3078	0.1163			0.4962	0.4448	0.3078				59.5654	145.391	146.108	124.546	125.99		59.5654	122.169	136.248	177.756		59.5654	123.755	157.519	157.049		59.5654	92.7559	144.676
-55.0032	-8.36	-4.81262	-4.75597	-5.9762			-55.0032	27.81	72.1549	165.76	88.5749				-233.79	-3.80842		-3.8465		0.4453	0.3078	0.11655			0.4968	0.4453	0.3078				62.3273	137.237	139.845	123.85	129.484		62.3273	118.209	136.249	157.253		62.3273	115.932	147.024	156.578		62.3273	97.0011	134.072
-54.95	-8.36	-4.81434	-4.73652	-5.97029			-54.95	27.45	70.7642	164.779	87.6646				-232.78	-3.79175		-3.82967		0.4452	0.3074	0.1163			0.4964	0.4452	0.3074				65.2122	141.555	134.161	128.149	126.038		65.2122	115.49	153.025	156.151		65.2122	108.17	125.413	168.9		65.2122	91.9581	139.783
-54.8969	-8.36	-4.79852	-4.75722	-5.97191			-54.8969	27.03	69.3719	163.74	86.7139				-231.77	-3.77508		-3.81283		0.4456	0.3078	0.1167			0.4965	0.4456	0.3078				68.2255	141.421	131.282	129.981	125.174		68.2255	114.598	144.312	165.353		68.2255	100.37	143.497	149.979		68.2255	100.594	146.434
-54.8437	-8.32	-4.79636	-4.7656	-5.96065			-54.8437	26.61	67.9903	162.802	85.8009				-230.76	-3.75842		-3.796		0.4456	0.3076	0.1166			0.497	0.4456	0.3076				71.373	137.377	134.448	123.706	124.878		71.373	108.759	140.403	162.969		71.373	110.612	142.676	150.055		71.373	95.2462	130.814
-54.7906	-8.32	-4.78987	-4.76713	-5.959			-54.7906	26.19	66.5639	161.782	84.8452				-229.75	-3.74175		-3.77917		0.4451	0.3081	0.1166			0.4971	0.4451	0.3081				74.6606	142.54	133.559	122.569	116.916		74.6606	119.909	148.639	159.071		74.6606	103.578	144.48	152.62		74.6606	92.9451	130.592
-54.7375	-8.32	-4.79668	-4.76822	-5.96163			-54.7375	25.77	65.1741	160.846	83.9302				-228.74	-3.72508		-3.76233		0.4457	0.308	0.11685			0.4972	0.4457	0.308				78.0946	141.492	129.855	124.813	124.929		78.0946	119.95	146.864	157.662		78.0946	92.947	145.845	150.773		78.0946	100.554	137.328
-54.6843	-8.32	-4.7962	-4.77265	-5.96295			-54.6843	25.41	63.8634	159.871	83.048				-227.73	-3.70842		-3.7455		0.4455	0.3072	0.11635			0.4974	0.4455	0.3072				81.6815	141.403	128.977	118.645	118.3		81.6815	118.321	147	158.886		81.6815	103.792	141.705	141.432		81.6815	83.6642	128.796
-54.6311	-8.32	-4.80558	-4.76926	-5.96495			-54.6311	24.99	62.5284	158.917	82.1451				-226.72	-3.69175		-3.72867		0.4453	0.307	0.11615			0.4968	0.4453	0.307				85.4281	133.144	125.646	115.933	126.065		85.4281	98.5951	138.329	162.509		85.4281	108.539	134.373	134.025		85.4281	80.7704	136.588
-54.578	-8.32	-4.80403	-4.76966	-5.96456			-54.578	24.63	61.2993	157.94	81.2898				-225.71	-3.67508		-3.71183		0.4454	0.3073	0.11635			0.4973	0.4454	0.3073				89.3415	133.444	119.936	117.321	111.031		89.3415	116.018	133.935	150.378		89.3415	97.0107	112.154	150.643		89.3415	87.2826	128.908
-54.5249	-8.32	-4.8271	-4.77336	-5.97349			-54.5249	24.21	60.0477	157.021	80.4264				-224.7	-3.65842		-3.695		0.4459	0.3068	0.11635			0.497	0.4459	0.3068				93.4291	136.665	122.657	115.576	115.356		93.4291	115.102	135.99	158.904		93.4291	101.647	125.941	140.382		93.4291	76.7278	136.667
-54.4717	-8.28	-4.81794	-4.7738	-5.95725			-54.4717	23.79	58.7724	156.081	79.5479				-223.69	-3.64175		-3.67817		0.4452	0.3068	0.116			0.4975	0.4452	0.3068				97.6987	124.211	117.719	116.475	118.901		97.6987	102.331	127.738	142.564		97.6987	84.5954	126.265	142.298		97.6987	85.5201	128.127
-54.4186	-8.32	-4.80938	-4.77856	-5.96931			-54.4186	23.31	57.5135	155.145	78.6563				-222.68	-3.62508		-3.66133		0.445	0.3069	0.11595			0.4979	0.445	0.3069				102.158	127.132	122.112	111.62	112.922		102.158	110.709	128.004	142.681		102.158	95.4198	136.183	134.733		102.158	80.413	126.665
-54.3654	-8.28	-4.81347	-4.78114	-5.95821			-54.3654	22.89	56.2039	154.101	77.7316				-221.67	-3.60842		-3.6445		0.4456	0.3069	0.11625			0.4985	0.4456	0.3069				106.817	127.504	115.794	107.036	108.449		106.817	111.815	121.372	149.325		106.817	82.0744	128.822	136.487		106.817	71.1134	125.181
-54.3123	-8.28	-4.81766	-4.80313	-5.96693			-54.3123	22.47	54.8908	153.147	76.8359				-220.66	-3.59175		-3.62767		0.4455	0.3067	0.1161			0.497	0.4455	0.3067				111.682	117.873	111.986	106.953	101.097		111.682	100.175	120.419	133.025		111.682	95.4378	110.009	130.511		111.682	77.2216	120.01
-54.2591	-8.28	-4.82281	-4.78706	-5.96329			-54.2591	22.11	53.5157	152.211	75.9454				-219.65	-3.57508		-3.61083		0.4461	0.3068	0.11645			0.498	0.4461	0.3068				116.764	122.444	112.377	103.53	115.587		116.764	103.18	120.905	143.247		116.764	87.3725	118.659	131.099		116.764	67.4818	116.607
-54.206	-8.28	-4.81733	-4.81322	-5.97018			-54.206	21.69	52.127	151.296	75.0378				-218.64	-3.55842		-3.594		0.4456	0.3069	0.11625			0.4979	0.4456	0.3069				122.073	117.698	114.754	95.5831	103.287		122.073	99.877	118.774	134.444		122.073	96.1531	120.636	127.472		122.073	67.5807	104.947
-54.1528	-8.32	-4.80087	-4.80111	-5.97399			-54.1528	21.33	50.7518	150.342	74.1412				-217.63	-3.54175		-3.57717		0.4454	0.3062	0.1158			0.4977	0.4454	0.3062				127.618	116.56	109.725	106.448	103.758		127.618	95.8639	112.794	141.021		127.618	79.6049	118.128	131.441		127.618	83.6587	116.889
-54.0997	-8.32	-4.8079	-4.8097	-5.9792			-54.0997	20.91	49.3326	149.447	73.23				-216.62	-3.52508		-3.56033		0.4456	0.3059	0.11575			0.4979	0.4456	0.3059				133.409	118.896	103.176	94.7039	99.0084		133.409	101.211	120.85	134.628		133.409	81.6048	104.232	123.69		133.409	62.2954	104.962
-54.0465	-8.32	-4.80821	-4.80748	-5.97856			-54.0465	20.49	47.9746	148.602	72.3554				-215.61	-3.50842		-3.5435		0.4448	0.3063	0.11555			0.4982	0.4448	0.3063				139.459	125.302	104.372	98.4637	97.4697		139.459	106.506	123.638	145.764		139.459	68.863	116.893	127.361		139.459	72.0435	104.375
-53.9934	-8.32	-4.80089	-4.79766	-5.97285			-53.9934	20.07	46.6504	147.753	71.4911				-214.6	-3.49175		-3.52667		0.4452	0.3063	0.11575			0.4975	0.4452	0.3063				145.777	111.321	101.256	94.0643	96.7184		145.777	98.3221	110.7	124.94		145.777	79.869	112.907	110.993		145.777	66.3845	102.558
-53.9402	-8.28	-4.79295	-4.84883	-5.97393			-53.9402	19.71	45.3228	146.956	70.6629				-213.59	-3.47508		-3.50983		0.4452	0.3065	0.11585			0.4976	0.4452	0.3065				152.378	110.221	100.599	93.4319	93.3903		152.378	88.2521	113.052	129.358		152.378	75.901	108.985	116.91		152.378	63.049	112.071
-53.8871	-8.28	-4.78424	-4.78115	-5.94847			-53.8871	19.29	44.0146	146.142	69.8156				-212.58	-3.45842		-3.493		0.4454	0.3059	0.11565			0.498	0.4454	0.3059				159.271	107.483	99.4748	99.1856	90.0885		159.271	85.0362	115.109	122.302		159.271	77.9611	109.207	111.257		159.271	72.6733	106.526
-53.834	-8.28	-4.78639	-4.80922	-5.95854			-53.834	18.93	42.7116	145.281	68.9742				-211.57	-3.44175		-3.47617		0.445	0.3061	0.11555			0.4979	0.445	0.3061				166.472	106.676	95.208	89.3126	92.6334		166.472	99.0831	95.933	125.013		166.472	68.9281	100.68	116.016		166.472	57.2686	93.3805
-53.7808	-8.28	-4.77839	-4.80014	-5.95284			-53.7808	18.51	41.4444	144.322	68.0923				-210.56	-3.42508		-3.45933		0.4445	0.3064	0.11545			0.4981	0.4445	0.3064				173.994	111.23	98.9719	92.228	90.8208		173.994	91.7611	107.8	134.129		173.994	76.658	103.679	116.578		173.994	58.615	107.12
-53.7277	-8.24	-4.78822	-4.82028	-5.9495			-53.7277	18.15	40.2424	143.247	67.2132				-209.55	-3.40842		-3.4425		0.4446	0.306	0.1153			0.4981	0.4446	0.306				181.85	104.273	94.4376	87.727	91.0199		181.85	78.7104	106.556	127.552		181.85	80.7721	96.1785	106.362		181.85	65.6481	103.309
-53.6745	-8.24	-4.79419	-4.80141	-5.9452			-53.6745	17.73	39.0461	142.115	66.2971				-208.54	-3.39175		-3.42567		0.4448	0.3065	0.11565			0.4984	0.4448	0.3065				190.056	103.078	90.1655	85.0289	84.9432		190.056	85.1	107.515	116.62		190.056	64.3705	101.168	104.958		190.056	54.4634	94.0318
-53.6214	-8.28	-4.77979	-4.82124	-5.96034			-53.6214	17.37	37.8213	141.062	65.4178				-207.53	-3.37508		-3.40883		0.445	0.3059	0.11545			0.4982	0.445	0.3059				198.628	98.4163	90.8818	84.0989	81.9227		198.628	78.9486	98.2956	118.005		198.628	65.3795	101.212	106.054		198.628	49.0409	101.745
-53.5682	-8.24	-4.77287	-4.81794	-5.9436			-53.5682	16.95	36.5967	140.041	64.5294				-206.52	-3.35842		-3.392		0.4448	0.3056	0.1152			0.4982	0.4448	0.3056				207.581	93.9521	94.5426	85.3302	75.5977		207.581	77.666	96.1115	108.079		207.581	67.8253	101.9	113.903		207.581	55.4095	99.9664
-53.5151	-8.24	-4.7864	-4.8472	-5.95787			-53.5151	16.59	35.3673	139.007	63.6548				-205.51	-3.34175		-3.37517		0.4448	0.3055	0.11515			0.4986	0.4448	0.3055				216.932	102.811	91.3604	77.8694	76.095		216.932	82.958	103.876	121.598		216.932	69.0684	108.859	96.1534		216.932	57.6782	82.0273
-53.4619	-8.24	-4.79764	-4.82303	-5.95356			-53.4619	16.17	34.1344	138.137	62.8137				-204.5	-3.32508		-3.35833		0.4445	0.305	0.11475			0.4982	0.4445	0.305				226.7	96.272	87.101	72.2116	73.0891		226.7	78.8445	89.6722	120.299		226.7	72.1133	93.1445	96.0452		226.7	34.1076	87.1407
-53.4088	-8.24	-4.79425	-4.85797	-5.96407			-53.4088	15.75	32.8712	137.253	61.9579				-203.49	-3.30842		-3.3415		0.445	0.3055	0.11525			0.4982	0.445	0.3055				236.903	94.8756	81.341	69.8248	77.4199		236.903	76.7662	94.0845	113.776		236.903	62.9237	88.6973	92.4019		236.903	45.3441	78.2318
-53.3556	-8.24	-4.79053	-4.82155	-5.95069			-53.3556	15.33	31.629	136.418	61.1256				-202.48	-3.29175		-3.32467		0.4447	0.3059	0.1153			0.4986	0.4447	0.3059				247.56	93.0895	85.1349	81.9529	75.527		247.56	79.936	85.2773	114.055		247.56	64.8928	97.4392	93.0726		247.56	54.7069	91.7865
-53.3025	-8.24	-4.78014	-4.84209	-5.95408			-53.3025	14.97	30.3822	135.475	60.2756				-201.47	-3.27508		-3.30783		0.4444	0.3053	0.11485			0.4983	0.4444	0.3053				258.691	84.1579	78.8103	73.1626	78.6841		258.691	66.4141	90.9195	95.1402		258.691	58.7868	84.8069	92.8372		258.691	54.613	87.0224
-53.2493	-8.24	-4.78581	-4.83592	-5.95391			-53.2493	14.55	29.1955	134.657	59.4675				-200.46	-3.25842		-3.291		0.4436	0.3051	0.11435			0.4983	0.4436	0.3051				270.318	90.3148	81.5816	77.0191	73.6335		270.318	68.763	89.0855	113.096		270.318	54.6318	86.1087	104.004		270.318	51.8553	83.8307
-53.1962	-8.24	-4.77734	-4.8377	-5.95168			-53.1962	14.13	27.9931	133.834	58.6525				-199.45	-3.24175		-3.27417		0.445	0.3047	0.11485			0.4977	0.445	0.3047				282.463	86.539	78.0229	69.6623	77.1881		282.463	69.2105	83.0782	107.328		282.463	73.3773	73.1915	87.4999		282.463	43.6779	84.5563
-53.1431	-8.2	-4.785	-4.84436	-5.94312			-53.1431	13.77	26.8425	132.981	57.8644				-198.44	-3.22508		-3.25733		0.4448	0.3053	0.11505			0.4979	0.4448	0.3053				295.148	82.212	81.1384	67.6953	70.5215		295.148	79.2664	84.884	82.4858		295.148	76.5451	83.3337	83.5365		295.148	37.796	80.7517
-53.0899	-8.2	-4.78366	-4.84368	-5.94245			-53.0899	13.35	25.6874	132.132	57.0564				-197.43	-3.20842		-3.2405		0.4449	0.305	0.11495			0.4982	0.4449	0.305				308.398	84.049	73.1783	69.0208	65.7166		308.398	62.8776	94.2534	95.0162		308.398	52.1662	81.2549	86.114		308.398	46.3409	80.7224
-53.0368	-8.2	-4.79142	-4.86961	-5.95367			-53.0368	12.99	24.5779	131.179	56.249				-196.42	-3.19175		-3.22367		0.4455	0.305	0.11525			0.4989	0.4455	0.305				322.238	72.7023	78.2743	59.3897	73.3579		322.238	58.6279	73.2934	86.1854		322.238	62.4225	82.614	89.7863		322.238	40.1443	73.2328
-52.9836	-8.2	-4.78522	-4.87693	-5.95405			-52.9836	12.57	23.4771	130.202	55.4163				-195.41	-3.17508		-3.20683		0.4452	0.3043	0.11475			0.4979	0.4452	0.3043				336.694	72.6543	68.1955	65.2471	58.3461		336.694	60.7816	65.3048	91.8764		336.694	47.2959	72.612	84.6788		336.694	43.2787	76.2334
-52.9305	-8.2	-4.80951	-4.86692	-5.95881			-52.9305	12.21	22.3798	129.282	54.6241				-194.4	-3.15842		-3.19		0.4458	0.3045	0.11515			0.4985	0.4458	0.3045				351.794	71.1348	64.1601	60.8197	60.814		351.794	48.5288	69.7539	95.1217		351.794	47.2145	71.108	74.1578		351.794	47.4856	65.5178
-52.8773	-8.2	-4.77659	-4.85044	-5.94234			-52.8773	11.79	21.2846	128.396	53.8234				-193.39	-3.14175		-3.17317		0.4447	0.3051	0.1149			0.4983	0.4447	0.3051				367.566	66.0408	61.8465	63.4261	58.0221		367.566	51.5957	63.2018	83.3251		367.566	44.4554	67.9316	73.1526		367.566	39.4118	82.4367
-52.8242	-8.2	-4.78651	-4.8664	-5.95097			-52.8242	11.43	20.2389	127.42	53.0298				-192.38	-3.12508		-3.15633		0.4449	0.305	0.11495			0.4988	0.4449	0.305				384.04	67.4074	60.5427	58.8845	57.2576		384.04	54.4039	64.3336	83.4847		384.04	34.9773	70.8983	75.7524		384.04	40.8701	66.1417
-52.771	-8.2	-4.79354	-4.87855	-5.95736			-52.771	11.01	19.231	126.526	52.2558				-191.37	-3.10842		-3.1395		0.4449	0.3051	0.115			0.4976	0.4449	0.3051				401.248	67.2014	59.0577	54.9287	55.4815		401.248	55.8351	66.1409	79.6282		401.248	55.9008	58.3786	62.8937		401.248	28.44	73.3097
-52.7179	-8.16	-4.78276	-4.8733	-5.93868			-52.7179	10.65	18.2446	125.572	51.4887				-190.36	-3.09175		-3.12267		0.445	0.3046	0.1148			0.4987	0.445	0.3046				419.221	70.2603	52.3716	57.0976	52.9792		419.221	45.1392	79.3935	86.2484		419.221	29.8973	58.3576	68.86		419.221	42.8655	66.0046
-52.6647	-8.2	-4.7832	-4.8787	-5.95397			-52.6647	10.23	17.3266	124.625	50.7271				-189.35	-3.07508		-3.10583		0.4452	0.3047	0.11495			0.4985	0.4452	0.3047				437.995	61.2806	64.3675	53.0982	52.4292		437.995	49.7333	59.0177	75.0907		437.995	38.8436	76.5664	77.6926		437.995	39.7803	60.11
-52.6116	-8.2	-4.77557	-4.867	-5.94752			-52.6116	9.87	16.4548	123.665	49.9967				-188.34	-3.05842		-3.089		0.4448	0.3043	0.11455			0.4984	0.4448	0.3043				457.605	57.3399	60.9783	50.9853	48.1678		457.605	50.9047	56.2333	64.8818		457.605	53.9015	60.17	68.8634		457.605	36.389	66.3401
-52.5584	-8.2	-4.7499	-4.8758	-5.9419			-52.5584	9.45	15.6379	122.757	49.2816				-187.33	-3.04175		-3.07217		0.4447	0.304	0.11435			0.4989	0.4447	0.304				478.087	59.7079	59.1674	50.7899	44.9992		478.087	42.9938	59.1064	77.0234		478.087	49.0812	71.0112	57.4097		478.087	29.6772	60.8723
-52.5053	-8.2	-4.76873	-4.8657	-5.94481			-52.5053	9.09	14.894	121.881	48.6216				-186.32	-3.02508		-3.05533		0.4449	0.3044	0.11465			0.4986	0.4449	0.3044				499.482	55.8176	54.7774	46.9536	48.173		499.482	37.0919	65.0731	65.2877		499.482	46.9917	57.5241	59.8163		499.482	25.1515	55.9042
-52.4522	-8.16	-4.7662	-4.8866	-5.9376			-52.4522	8.67	14.2157	121.035	47.9737				-185.31	-3.00842		-3.0385		0.4452	0.3046	0.1149			0.4996	0.4452	0.3046				521.828	52.3311	52.0144	47.6382	48.1956		521.828	33.4777	50.3803	73.1353		521.828	42.5793	62.8824	50.5815		521.828	34.9004	48.8621
-52.399	-8.16	-4.75648	-4.88011	-5.9322			-52.399	8.31	13.5705	120.082	47.3207				-184.3	-2.99175		-3.02167		0.4444	0.3045	0.11445			0.499	0.4444	0.3045				545.17	46.3349	48.5308	45.5009	51.0383		545.17	27.4093	51.6804	59.915		545.17	32.732	55.6777	57.1826		545.17	31.7215	49.5795
-52.3459	-8.16	-4.7827	-4.92752	-5.95674			-52.3459	7.95	12.9679	119.083	46.6669				-183.29	-2.97508		-3.00483		0.4446	0.3039	0.11425			0.4987	0.4446	0.3039				569.551	47.4403	52.8548	36.3453	45.5182		569.551	29.8244	51.0633	61.4333		569.551	37.6135	64.3426	56.6082		569.551	22.1035	43.2914
-52.2927	-8.12	-4.78073	-4.90515	-5.93529			-52.2927	7.59	12.3737	118.113	46.0256				-182.28	-2.95842		-2.988		0.4441	0.304	0.11405			0.4988	0.4441	0.304				595.018	46.7655	51.5959	45.7942	39.3848		595.018	42.7871	35.6106	61.8989		595.018	33.9125	64.6871	56.188		595.018	33.7716	58.8484
-52.2396	-8.12	-4.78118	-4.87268	-5.92462			-52.2396	7.23	11.8238	117.119	45.391				-181.27	-2.94175		-2.97117		0.4445	0.3039	0.1142			0.499	0.4445	0.3039				621.618	42.6039	46.6243	36.3594	46.0652		621.618	29.848	32.0146	65.949		621.618	30.3009	56.3658	53.2064		621.618	27.5028	45.84
-52.1864	-8.12	-4.7761	-4.89634	-5.93081			-52.1864	6.87	11.2527	116.098	44.7401				-180.26	-2.92508		-2.95433		0.4451	0.3037	0.1144			0.4995	0.4451	0.3037				649.402	46.9704	43.388	34.4581	39.3375		649.402	40.4666	34.222	66.2225		649.402	32.8547	49.4671	47.8422		649.402	22.0041	41.6222
-52.1333	-8.12	-4.77443	-4.90648	-5.93364			-52.1333	6.57	10.7233	115.132	44.1418				-179.25	-2.90842		-2.9375		0.4451	0.3037	0.1144			0.4991	0.4451	0.3037				678.424	37.9074	45.9691	36.3	32.7645		678.424	19.105	41.5615	53.0559		678.424	39.3404	45.0813	53.4858		678.424	22.5146	48.9645
-52.0801	-8.12	-4.7833	-4.8954	-5.9329			-52.0801	6.21	10.2355	114.189	43.5448				-178.24	-2.89175		-2.92067		0.4452	0.3033	0.11425			0.4993	0.4452	0.3033				708.737	33.5912	50.6203	30.7985	42.6077		708.737	14.74	42.3694	43.6644		708.737	33.1011	69.5034	49.2565		708.737	19.2046	38.089
-52.027	-8.12	-4.78499	-4.89154	-5.93218			-52.027	5.91	9.75723	113.189	42.9522				-177.23	-2.87508		-2.90383		0.4455	0.3033	0.1144			0.4989	0.4455	0.3033				740.4	34.3888	45.0313	29.9834	36.3659		740.4	21.7255	28.6843	52.7566		740.4	39.8955	50.036	45.1625		740.4	16.4781	43.9403
-51.9738	-8.12	-4.79047	-4.90413	-5.9382			-51.9738	5.61	9.32944	112.224	42.3879				-176.22	-2.85842		-2.887		0.4452	0.3034	0.1143			0.4993	0.4452	0.3034				773.473	26.3913	38.8884	30.5452	32.6396		773.473	14.7092	26.2891	38.1757		773.473	25.6888	49.5485	41.4278		773.473	28.448	31.3193
-51.9207	-8.12	-4.77793	-4.92182	-5.93992			-51.9207	5.31	8.93721	111.243	41.8301				-175.21	-2.84175		-2.87017		0.4452	0.3029	0.11405			0.4997	0.4452	0.3029				808.018	23.4019	38.6653	33.9253	27.9889		808.018	13.0733	18.3173	38.8152		808.018	24.6686	52.1946	39.1327		808.018	21.8307	40.5365
-51.8675	-8.12	-4.77451	-4.91857	-5.93769			-51.8675	5.01	8.58696	110.435	41.3441				-174.2	-2.82508		-2.85333		0.4449	0.3032	0.11405			0.4983	0.4449	0.3032				844.1	31.7484	34.9416	27.2407	27.6425		844.1	21.7566	36.6779	36.8105		844.1	30.8033	33.5	40.5216		844.1	12.7806	38.9764
-51.8144	-8.08	-4.79499	-4.90433	-5.92644			-51.8144	4.77	8.2427	109.623	40.8787				-173.19	-2.80842		-2.8365		0.4448	0.3036	0.1142			0.4989	0.4448	0.3036				881.79	23.2551	37.2903	30.8101	32.1021		881.79	28.2085	16.3492	25.2074		881.79	28.5989	43.3025	39.9694		881.79	14.9719	45.4234
-51.7613	-8.08	-4.78222	-4.88794	-5.91672			-51.7613	4.53	7.93848	108.852	40.44				-172.18	-2.79175		-2.81967		0.4452	0.303	0.1141			0.4997	0.4452	0.303				921.157	31.2996	39.0599	27.8734	25.1854		921.157	18.9336	30.0211	44.9442		921.157	29.623	43.5907	43.9661		921.157	18.5376	36.8199
-51.7081	-8.12	-4.77794	-4.92902	-5.94232			-51.7081	4.35	7.35819	108.06	39.9227				-171.17	-2.77508		-2.80283		0.4445	0.3031	0.1138			0.4994	0.4445	0.3031				962.277	25.288	31.0258	26.7118	40.7333		962.277	16.551	25.222	34.091		962.277	18.3974	38.072	36.6079		962.277	4.47187	36.8858
-51.6549	-8.08	-4.7884	-4.89622	-5.92154			-51.6549	4.116	7.08491	107.333	39.5113				-170.16	-2.75842		-2.786		0.4441	0.3028	0.11345			0.4998	0.4441	0.3028				1005.23	16.9115	30.4162	26.0017	28.2481		1005.23	5.99222	10.631	34.1111		1005.23	20.493	32.8245	37.9312		1005.23	18.4981	37.309
-51.6018	-8.08	-4.76894	-4.92314	-5.92403			-51.6018	3.924	6.81905	106.617	39.1199				-169.15	-2.74175		-2.76917		0.4446	0.3031	0.11385			0.4994	0.4446	0.3031				1050.09	23.8779	32.8578	20.611	25.8801		1050.09	11.3668	30.4308	29.8359		1050.09	31.0771	29.6495	37.8468		1050.09	18.2475	18.8034
-51.5487	-8.08	-4.78268	-4.91358	-5.92542			-51.5487	3.732	6.56979	105.935	38.7454				-168.14	-2.72508		-2.75233		0.4448	0.3025	0.11365			0.4993	0.4448	0.3025				1096.95	16.1588	25.4955	24.0861	21.575		1096.95	9.97524	15.7734	22.7277		1096.95	14.5873	32.0383	29.861		1096.95	9.97618	28.6719
-51.4955	-8.08	-4.77698	-4.88976	-5.91558			-51.4955	3.546	6.31772	105.23	38.3645				-167.13	-2.70842		-2.7355		0.4448	0.3026	0.1137			0.4998	0.4448	0.3026				1145.9	17.4868	33.7176	22.9762	22.4069		1145.9	11.1479	11.5059	29.8065		1145.9	23.5716	34.571	43.0102		1145.9	10.4217	32.4563
-51.4424	-8.08	-4.78141	-4.89536	-5.91893			-51.4424	3.366	6.07145	104.54	37.9926				-166.12	-2.69175		-2.71867		0.444	0.3029	0.11345			0.4999	0.444	0.3029				1197.02	10.7809	35.8717	19.4619	21.9491		1197.02	2.05244	3.58075	26.7094		1197.02	33.0285	34.974	39.6126		1197.02	17.8575	30.9148
-51.3892	-8.04	-4.79303	-4.89378	-5.90894			-51.3892	3.204	5.83537	103.856	37.6316				-165.11	-2.67508		-2.70183		0.4437	0.3028	0.11325			0.4993	0.4437	0.3028				1250.42	10.2646	28.0623	17.1135	19.9964		1250.42	-1.97556	20.1509	12.6185		1250.42	14.4559	30.4787	39.2524		1250.42	14.9757	26.5568
-51.3361	-8.08	-4.81653	-4.89044	-5.92899			-51.3361	3.054	5.59341	103.095	37.2475				-164.1	-2.65842		-2.685		0.4436	0.3029	0.11325			0.4993	0.4436	0.3029				1306.2	15.0621	30.8178	22.5737	15.4831		1306.2	0.880831	19.9242	24.3813		1306.2	22.7273	36.4768	33.2493		1306.2	8.67191	29.4968
-51.2829	-8.08	-4.80934	-4.90134	-5.93023			-51.2829	2.91	5.37678	102.358	36.8815				-163.09	-2.64175		-2.66817		0.4441	0.3026	0.11335			0.4999	0.4441	0.3026				1364.46	17.5211	28.7209	17.5009	22.7373		1364.46	8.7839	22.3039	21.4756		1364.46	20.0385	38.973	27.1511		1364.46	7.20602	25.4742
-51.2298	-8.08	-4.80871	-4.90745	-5.93205			-51.2298	2.778	5.18537	101.614	36.5257				-162.08	-2.62508		-2.65133		0.4447	0.3032	0.11395			0.4993	0.4447	0.3032				1425.32	12.3707	32.5312	13.3499	19.1666		1425.32	9.72346	11.5315	15.8571		1425.32	31.6859	29.61	36.2976		1425.32	11.2568	26.911
-51.1766	-8.04	-4.81565	-4.89997	-5.91854			-51.1766	2.574	4.9878	100.914	36.1587				-161.07	-2.60842		-2.6345		0.4447	0.3027	0.1137			0.5	0.4447	0.3027				1488.88	11.2321	22.0753	13.8933	20.8707		1488.88	-5.51613	16.4541	22.7583		1488.88	6.52559	19.6192	40.081		1488.88	7.46601	19.3474
-51.1225	-8.08	-4.81337	-4.89238	-5.92858			-51.1225	2.46	4.81484	100.168	35.8141				-160.06	-2.59175		-2.61767		0.4447	0.3024	0.11355			0.4993	0.4447	0.3024				1555.28	9.34544	23.9711	14.9212	17.8756		1555.28	7.30978	14.4682	6.25831		1555.28	24.9288	26.0602	20.9241		1555.28	11.4704	20.1306
-51.0685	-8.04	-4.80936	-4.90582	-5.91839			-51.0685	2.352	4.65125	99.4223	35.4752				-159.05	-2.57508		-2.60083		0.4442	0.3023	0.11325			0.4995	0.4442	0.3023				1624.63	1.87262	30.0083	8.89964	21.3108		1624.63	-7.84295	5.43199	8.02883		1624.63	28.5937	28.6343	32.7969		1624.63	0.0910322	17.87
-51.0144	-8.04	-4.81995	-4.9325	-5.93082			-51.0144	2.25	4.50165	98.6794	35.1437				-158.04	-2.55842		-2.584		0.4448	0.3018	0.1133			0.4996	0.4448	0.3018				1697.07	5.66593	19.3035	18.6956	18.0139		1697.07	3.05448	-3.08173	17.025		1697.07	13.0977	27.7411	17.0715		1697.07	13.6214	32.6144
-50.9604	-8.08	-4.82808	-4.90479	-5.93762			-50.9604	2.16	4.36969	97.9295	34.8197				-157.03	-2.54175		-2.56717		0.4438	0.3024	0.1131			0.4992	0.4438	0.3024				1772.73	0.00281913	17.9075	5.63283	16.149		1772.73	-14.9694	2.74352	12.2343		1772.73	13.6299	18.8903	21.2023		1772.73	2.50747	24.0796
-50.9064	-8.04	-4.85075	-4.9082	-5.93298			-50.9064	2.076	4.24352	97.1595	34.493				-156.02	-2.52508		-2.55033		0.4437	0.3023	0.113			0.4994	0.4437	0.3023				1851.76	9.33289	18.4589	15.4064	15.2777		1851.76	-2.67977	12.3759	18.3026		1851.76	16.4346	14.3453	24.5967		1851.76	1.73565	28.1797
-50.8524	-8.04	-4.83672	-4.89375	-5.92349			-50.8524	1.986	4.1037	96.3984	34.1627				-155.01	-2.50842		-2.5335		0.444	0.3027	0.11335			0.4995	0.444	0.3027				1934.31	3.71762	12.7608	15.2425	9.04677		1934.31	-2.68442	1.44365	12.3936		1934.31	6.56657	14.557	17.159		1934.31	8.2753	26.4382
-50.7984	-8.04	-4.84534	-4.9193	-5.93488			-50.7984	1.908	3.98066	95.5719	33.8202				-154	-2.49175		-2.51667		0.4437	0.3024	0.11305			0.4996	0.4437	0.3024				2020.54	-4.59087	20.3038	3.42059	14.1104		2020.54	-14.3787	-3.03876	3.6448		2020.54	16.1848	23.0534	21.6731		2020.54	-8.63835	11.181
-50.7444	-8.04	-4.85543	-4.93712	-5.94418			-50.7444	1.824	3.85377	94.7252	33.4677				-152.99	-2.47508		-2.49983		0.4437	0.3021	0.1129			0.499	0.4437	0.3021				2110.6	-1.04658	12.8774	9.63917	10.2741		2110.6	-1.27922	-5.69562	3.83511		2110.6	9.09545	15.8183	13.7183		2110.6	7.77322	16.1815
-50.6904	-8.04	-4.85038	-4.9188	-5.93639			-50.6904	1.746	3.73402	93.8671	33.1157				-151.98	-2.45842		-2.483		0.444	0.3028	0.1134			0.4998	0.444	0.3028				2204.67	7.45633	19.2685	7.34737	11.3956		2204.67	6.34455	6.91648	9.10798		2204.67	19.3166	18.1637	20.3253		2204.67	4.60804	16.323
-50.6364	-8.04	-4.84256	-4.94385	-5.94214			-50.6364	1.68	3.61081	92.9905	32.7604				-150.97	-2.44175		-2.46617		0.4439	0.3022	0.11305			0.4995	0.4439	0.3022				2302.93	1.92373	21.7239	14.75	16.5286		2302.93	-4.30322	1.8135	8.2609		2302.93	22.9721	17.1578	25.0418		2302.93	17.2121	7.46441
-50.5823	-8.04	-4.85817	-4.93144	-5.9432			-50.5823	1.614	3.49927	92.1194	32.4109				-149.96	-2.42508		-2.44933		0.4439	0.302	0.11295			0.4997	0.4439	0.302				2405.57	-1.52858	15.2022	4.37482	10.2049		2405.57	-11.3288	0.318109	6.4249		2405.57	13.9996	23.4756	8.13145		2405.57	-0.396756	7.69114
-50.5283	-8.04	-4.86925	-4.92624	-5.94516			-50.5283	1.554	3.3789	91.2173	32.0501				-148.95	-2.40842		-2.4325		0.444	0.302	0.113			0.4995	0.444	0.302				2512.78	-3.26517	17.3996	8.8125	13.0848		2512.78	-6.3804	-1.32044	-2.09467		2512.78	13.2563	7.71605	31.2266		2512.78	3.72709	12.4827
-50.4743	-8	-4.8614	-4.92956	-5.93032			-50.4743	1.494	3.27587	90.3361	31.702				-147.94	-2.39175		-2.41567		0.4433	0.302	0.11265			0.5001	0.4433	0.302				2624.75	-0.372925	21.5074	5.43344	16.2762		2624.75	-6.9757	3.27491	2.58202		2624.75	21.7132	15.8572	26.9518		2624.75	7.63851	1.16489
-50.4203	-8.04	-4.85694	-4.92064	-5.93919			-50.4203	1.428	3.17177	89.3901	31.3299				-146.93	-2.37508		-2.39883		0.4435	0.3017	0.1126			0.5006	0.4435	0.3017				2741.72	-13.5182	10.8587	2.93601	11.8714		2741.72	-33.7986	-15.8442	9.08821		2741.72	13.2713	8.19362	11.1111		2741.72	2.4315	8.01721
-50.3663	-8	-4.8936	-4.92081	-5.93814			-50.3663	1.374	3.07291	88.5343	30.9937				-145.92	-2.35842		-2.382		0.4435	0.302	0.11275			0.4993	0.4435	0.302				2863.89	1.2908	16.1542	11.9044	11.4954		2863.89	-8.82491	4.9755	7.72182		2863.89	15.7504	17.2218	15.4906		2863.89	14.8168	13.4198
-50.3122	-8	-4.86558	-4.93088	-5.93215			-50.3122	1.32	2.98728	87.6465	30.6513				-144.91	-2.34175		-2.36517		0.4437	0.3013	0.1125			0.5008	0.4437	0.3013				2991.5	-2.68355	13.5441	8.03478	8.49171		2991.5	-19.9219	-1.72604	13.5973		2991.5	14.3498	10.3382	15.9442		2991.5	4.2727	5.64397
-50.2582	-8	-4.88607	-4.9231	-5.93639			-50.2582	1.272	2.90273	86.812	30.3289				-143.9	-2.32508		-2.34833		0.4442	0.3023	0.11325			0.4996	0.4442	0.3023				3124.79	-1.75639	10.8629	-0.774363	9.98465		3124.79	-10.9476	-3.9502	9.62859		3124.79	10.9263	5.65199	16.0103		3124.79	2.13247	-3.39817
-50.2042	-8	-4.88863	-4.92516	-5.93793			-50.2042	1.224	2.81632	85.9859	30.0087				-142.89	-2.30842		-2.3315		0.4443	0.3022	0.11325			0.4994	0.4443	0.3022				3264.01	-11.0217	4.98432	6.25405	13.8896		3264.01	-26.21	-8.91314	2.05805		3264.01	1.30548	2.04713	11.6004		3264.01	3.636	20.5092
-50.1502	-8	-4.91516	-4.89532	-5.93683			-50.1502	1.182	2.74667	85.1345	29.6877				-141.88	-2.29175		-2.31467		0.4437	0.3022	0.11295			0.5001	0.4437	0.3022				3409.44	-8.90467	8.38467	6.59103	7.59219		3409.44	-28.6002	-3.21483	5.10102		3409.44	10.8341	0.0609677	14.2589		3409.44	6.48039	19.8231
-50.0962	-7.96	-4.92141	-4.91493	-5.93211			-50.0962	1.146	2.66987	84.2954	29.3704				-140.87	-2.27508		-2.29783		0.4436	0.3026	0.1131			0.4998	0.4436	0.3026				3561.33	-8.79972	15.4247	-4.84388	12.4901		3561.33	-19.5282	-11.2524	4.38146		3561.33	5.70723	19.0759	21.4909		3561.33	-1.61015	-9.95722
-50.0422	-7.96	-4.93976	-4.91615	-5.93864			-50.0422	1.098	2.59546	83.4696	29.0543				-139.86	-2.25842		-2.281		0.4442	0.3018	0.113			0.4998	0.4442	0.3018				3719.99	-8.77435	5.31985	7.61523	10.1226		3719.99	-18.8158	-18.8049	11.2977		3719.99	7.52165	-1.16793	9.60584		3719.99	8.44007	12.0135
-49.9881	-8	-4.94381	-4.92354	-5.95578			-49.9881	1.056	2.52496	82.5785	28.7198				-138.85	-2.24175		-2.26417		0.4438	0.302	0.1129			0.4995	0.4438	0.302				3885.72	-18.9774	13.362	1.04404	12.6824		3885.72	-18.1978	-24.2559	-14.4784		3885.72	13.4816	4.49392	22.1105		3885.72	8.40584	2.29028
-49.9341	-8	-4.92009	-4.9148	-5.94496			-49.9341	1.014	2.46538	81.7144	28.3979				-137.84	-2.22508		-2.24733		0.4433	0.3024	0.11285			0.4996	0.4433	0.3024				4058.82	-3.07436	10.601	2.24836	12.8913		4058.82	-21.9542	2.73731	9.99384		4058.82	16.2472	6.13787	9.41803		4058.82	18.8139	-2.86733
-49.8801	-7.96	-4.92693	-4.91893	-5.93529			-49.8801	0.978	2.39403	80.7728	28.0483				-136.83	-2.20842		-2.2305		0.444	0.3017	0.11285			0.5005	0.444	0.3017				4239.62	-13.926	9.24616	2.35585	7.3815		4239.62	-25.1542	-15.431	-1.19286		4239.62	7.99957	8.26729	11.4716		4239.62	3.25398	1.36099
-49.8261	-7.96	-4.94384	-4.89141	-5.93175			-49.8261	0.942	2.33455	79.8791	27.7185				-135.82	-2.19175		-2.21367		0.4436	0.3023	0.11295			0.5001	0.4436	0.3023				4428.48	-7.58363	10.2103	2.42508	12.9086		4428.48	-25.4497	-1.33145	4.03031		4428.48	7.35382	8.26651	15.0105		4428.48	0.347949	14.0249
-49.7721	-7.96	-4.94656	-4.93464	-5.94706			-49.7721	0.912	2.27733	78.9844	27.3913				-134.81	-2.17508		-2.19683		0.4433	0.3019	0.1126			0.4996	0.4433	0.3019				4625.75	-11.8368	9.98059	-3.33302	12.0917		4625.75	-29.1028	-7.1316	0.723988		4625.75	7.68068	3.9707	18.2904		4625.75	0.661227	-5.48857
-49.718	-8	-4.95125	-4.91551	-5.95559			-49.718	0.882	2.22349	78.1043	27.0699				-133.8	-2.15842		-2.18		0.4436	0.3028	0.1132			0.4997	0.4436	0.3028				4831.79	-8.62403	14.1858	-6.97871	16.4921		4831.79	-11.3454	-7.43733	-7.08936		4831.79	10.4573	8.91531	23.1848		4831.79	-12.8709	-0.476739
-49.664	-8	-4.95112	-4.9367	-5.96261			-49.664	0.852	2.15383	76.6989	26.5682				-132.79	-2.14175		-2.16317		0.4434	0.302	0.1127			0.4993	0.4434	0.302				5047.01	-15.4085	11.1767	7.67649	21.0768		5047.01	-31.3505	-17.1056	2.23056		5047.01	9.54761	-1.87151	25.8539		5047.01	14.8085	9.73822
-49.61	-7.96	-4.96042	-4.92694	-5.94912			-49.61	0.828	2.09962	75.7633	26.2303				-131.78	-2.12508		-2.14633		0.4431	0.3025	0.1128			0.5	0.4431	0.3025				5271.81	-10.9701	9.65989	0.515311	1.98141		5271.81	-28.2339	-1.62357	-3.05273		5271.81	5.43527	0.731197	22.8132		5271.81	-0.769186	0.75267
-49.5559	-7.96	-4.94916	-4.94634	-5.95183			-49.5559	0.798	2.03747	74.8466	25.894				-130.77	-2.10842		-2.1295		0.4435	0.3026	0.11305			0.5002	0.4435	0.3026				5506.62	-16.1681	11.6267	-1.61528	12.3868		5506.62	-30.1155	-6.29127	-12.0976		5506.62	2.80572	7.27956	24.7948		5506.62	-0.587656	1.07813
-49.5019	-7.96	-4.97383	-4.94345	-5.95909			-49.5019	0.768	1.99282	73.8601	25.5403				-129.76	-2.09175		-2.11267		0.4436	0.303	0.1133			0.5003	0.4436	0.303				5751.89	-5.25013	3.81214	-5.80809	12.066		5751.89	-16.2322	-0.347696	0.829485		5751.89	-0.925774	-2.06466	14.4269		5751.89	-8.4095	-6.82648
-49.4479	-7.96	-4.95966	-4.9465	-5.95538			-49.4479	0.738	1.94081	72.8901	25.1896				-128.75	-2.07508		-2.09583		0.4439	0.3027	0.1133			0.5001	0.4439	0.3027				6008.07	-17.3126	11.3634	-3.58327	10.461		6008.07	-39.4828	-3.17552	-9.27937		6008.07	14.2917	0.384364	19.4141		6008.07	-8.77717	-0.911562
-49.3939	-8	-4.96068	-4.92922	-5.9633			-49.3939	0.714	1.89288	71.9169	24.8413				-127.74	-2.05842		-2.079		0.4432	0.3026	0.1129			0.5008	0.4432	0.3026				6275.66	-14.0482	17.2295	-1.96501	7.78638		6275.66	-37.5075	-2.38741	-2.24978		6275.66	27.1643	5.74239	18.7817		6275.66	-4.97442	2.03115
-49.3398	-7.96	-4.95647	-4.95248	-5.95632			-49.3398	0.684	1.84548	70.9327	24.4874				-126.73	-2.04175		-2.06217		0.4432	0.3033	0.11325			0.5002	0.4432	0.3033				6555.16	-16.3746	6.89168	9.29998	6.39981		6555.16	-37.1292	-3.01868	-8.97604		6555.16	2.88899	4.47019	13.3159		6555.16	14.1172	13.1861
-49.2858	-7.96	-4.96767	-4.94527	-5.95765			-49.2858	0.66	1.79498	69.9604	24.1385				-125.72	-2.02508		-2.04533		0.4429	0.3028	0.11285			0.5001	0.4429	0.3028				6847.1	-12.4882	5.44078	-1.86485	6.43736		6847.1	-30.2915	-7.61308	0.439884		6847.1	2.97039	0.215541	13.1364		6847.1	3.62771	1.75578
-49.2318	-7.96	-4.95137	-4.96887	-5.96008			-49.2318	0.636	1.73978	69.03	23.8019				-124.71	-2.00842		-2.0285		0.4435	0.3029	0.1132			0.5001	0.4435	0.3029				7152.04	-20.1026	9.34309	-4.54852	10.7125		7152.04	-31.3892	-13.5881	-15.3307		7152.04	9.0976	11.2098	7.7219		7152.04	0.467848	-4.52113
-49.1778	-7.96	-4.98712	-4.9731	-5.97341			-49.1778	0.612	1.70146	68.0627	23.4587				-123.7	-1.99175		-2.01167		0.4439	0.3029	0.1134			0.4997	0.4439	0.3029				7470.56	-14.8636	3.43629	-0.382425	6.66529		7470.56	-36.5835	-9.04697	1.03958		7470.56	0.360702	-4.67451	14.6227		7470.56	-5.48805	11.0013
-49.1237	-7.96	-4.96476	-4.94148	-5.95541			-49.1237	0.588	1.66505	67.0994	23.1175				-122.69	-1.97508		-1.99483		0.4435	0.3033	0.1134			0.4998	0.4435	0.3033				7803.25	-20.9225	9.36189	1.59206	18.3306		7803.25	-46.8657	-8.72465	-7.17708		7803.25	3.82587	1.56406	22.6957		7803.25	-1.77889	5.6523
-49.0697	-7.96	-4.99072	-4.95416	-5.96829			-49.0697	0.57	1.62002	66.1742	22.7881				-121.68	-1.95842		-1.978		0.444	0.3029	0.11345			0.5006	0.444	0.3029				8150.76	-17.8454	13.2505	2.35365	8.40393		8150.76	-30.2986	-12.2759	-10.9617		8150.76	12.988	2.87539	23.8881		8150.76	6.21975	2.44011
-49.0157	-7.96	-4.99433	-4.93888	-5.9644			-49.0157	0.552	1.57529	65.2021	22.4431				-120.67	-1.94175		-1.96117		0.4434	0.3032	0.1133			0.5003	0.4434	0.3032				8513.74	-15.6274	14.797	5.58399	6.28113		8513.74	-38.5288	-3.74532	-4.60813		8513.74	14.4564	2.13934	27.7952		8513.74	9.00199	4.98789
-48.9617	-7.96	-4.97233	-4.93802	-5.95678			-48.9617	0.534	1.53315	64.2717	22.1129				-119.66	-1.92508		-1.94433		0.4433	0.3031	0.1132			0.4997	0.4433	0.3031				8892.88	-24.1074	11.1065	2.20051	10.127		8892.88	-50.4698	-5.31667	-16.5358		8892.88	17.7371	1.04641	14.5358		8892.88	4.40593	3.22407
-48.9076	-7.96	-4.97657	-4.93279	-5.95645			-48.9076	0.51	1.49505	63.3275	21.7775				-118.65	-1.90842		-1.9275		0.4433	0.3036	0.11345			0.5001	0.4433	0.3036				9288.9	-28.0354	11.9223	-2.27227	9.01022		9288.9	-55.4793	-10.2386	-18.3883		9288.9	13.0619	-1.65197	24.3571		9288.9	11.0566	-15.3098
-48.8536	-7.96	-4.97296	-4.96629	-5.96642			-48.8536	0.492	1.45627	62.3659	21.4381				-117.64	-1.89175		-1.91067		0.4438	0.3037	0.11375			0.5005	0.4438	0.3037				9702.55	-19.2331	16.1665	0.541755	10.0467		9702.55	-45.9975	-13.0779	1.37616		9702.55	2.28444	4.14879	42.0663		9702.55	-2.44237	-3.26188
-48.7996	-7.92	-4.99899	-4.9496	-5.9562			-48.7996	0.474	1.42273	61.4009	21.0992				-116.63	-1.87508		-1.89383		0.4436	0.3033	0.11345			0.5006	0.4436	0.3033				10134.6	-24.333	9.57011	-4.83155	4.94433		10134.6	-43.8028	-12.922	-16.2741		10134.6	6.55038	-4.76806	26.928		10134.6	-7.0306	-3.28502
-48.7456	-7.92	-4.98713	-4.94945	-5.95219			-48.7456	0.456	1.38375	60.4299	20.7565				-115.62	-1.85842		-1.877		0.4429	0.3033	0.1131			0.5006	0.4429	0.3033				10585.9	-21.6408	12.7242	-9.6848	4.61014		10585.9	-44.9468	-9.28483	-10.6907		10585.9	-0.182679	-1.02657	39.3818		10585.9	-10.538	0.397238
-48.6915	-7.92	-4.99126	-4.94954	-5.9536			-48.6915	0.444	1.34406	59.458	20.4153				-114.61	-1.84175		-1.86017		0.4438	0.3039	0.11385			0.5003	0.4438	0.3039				11057.3	-25.0359	8.92214	0.986151	9.05669		11057.3	-60.4083	-5.73313	-8.96641		11057.3	8.18273	-6.91262	25.4963		11057.3	-11.9885	13.2376
-48.6375	-7.92	-4.97316	-4.95366	-5.94894			-48.6375	0.426	1.30782	58.5226	20.0855				-113.6	-1.82508		-1.84333		0.4429	0.3037	0.1133			0.5006	0.4429	0.3037				11549.7	-21.3578	11.2343	4.17819	7.69569		11549.7	-49.3716	-1.9551	-12.7468		11549.7	-1.25745	5.2758	29.6846		11549.7	0.0102902	9.47527
-48.5835	-7.92	-4.99566	-4.94669	-5.95411			-48.5835	0.408	1.28168	57.6149	19.7682				-112.59	-1.80842		-1.8265		0.4429	0.3038	0.11335			0.5012	0.4429	0.3038				12064	-20.4609	7.64152	-3.54721	6.69322		12064	-41.7802	-5.13266	-14.47		12064	-8.39757	0.0406389	31.2815		12064	-8.76411	-0.443467
-48.5294	-7.92	-5.00725	-4.9463	-5.95785			-48.5294	0.39	1.24518	56.6879	19.441				-111.58	-1.79175		-1.80967		0.4431	0.3037	0.1134			0.5	0.4431	0.3037				12601.2	-28.411	9.91726	-0.387616	12.5652		12601.2	-63.6048	-12.6799	-8.94842		12601.2	-1.23309	-2.07857	33.0634		12601.2	-7.83205	5.46306
-48.4754	-7.96	-5.00014	-4.95043	-5.97019			-48.4754	0.372	1.22254	55.7779	19.1242				-110.57	-1.77508		-1.79283		0.4431	0.3041	0.1136			0.5003	0.4431	0.3041				13162.3	-25.4096	5.35146	1.23607	2.01781		13162.3	-45.8482	-15.9276	-14.4531		13162.3	-7.1639	-4.77829	27.9966		13162.3	-0.111089	9.10551
-48.4213	-7.96	-4.99998	-4.95998	-5.97332			-48.4213	0.354	1.19532	54.8014	18.7836				-109.56	-1.75842		-1.776		0.4427	0.3039	0.1133			0.4999	0.4427	0.3039				13748.4	-25.0793	8.18445	-2.66967	9.50183		13748.4	-55.6616	-10.2896	-9.28664		13748.4	10.2941	-2.40059	16.6598		13748.4	2.35486	-6.34306
-48.3673	-7.92	-4.98357	-4.97308	-5.95888			-48.3673	0.336	1.1663	53.8754	18.4592				-108.55	-1.74175		-1.75917		0.4431	0.3042	0.11365			0.5004	0.4431	0.3042				14360.6	-32.4934	8.64648	3.5281	9.53755		14360.6	-48.4289	-16.5767	-32.4747		14360.6	-8.80478	6.67333	28.0709		14360.6	0.83681	0.745361
-48.3132	-7.92	-5.0046	-4.97262	-5.96574			-48.3132	0.33	1.13662	52.9621	18.1429				-107.54	-1.72508		-1.74233		0.4428	0.3046	0.1137			0.5001	0.4428	0.3046				15000	-30.3109	12.6128	-1.67555	11.3421		15000	-55.7427	-10.638	-24.5521		15000	7.68185	2.95065	27.2058		15000	-0.205946	-0.479415
-48.2592	-7.96	-5.00815	-4.9537	-5.97395			-48.2592	0.312	1.10836	52.0522	17.8242				-106.53	-1.70842		-1.7255		0.4433	0.3047	0.114			0.4994	0.4433	0.3047
-48.2052	-7.92	-4.9961	-4.95534	-5.95715			-48.2052	0.3	1.08971	51.1642	17.518				-105.52	-1.69175		-1.70867		0.443	0.305	0.114			0.5	0.443	0.305
-48.1511	-7.96	-4.99927	-4.97814	-5.97914			-48.1511	0.288	1.0597	50.2626	17.2034				-104.51	-1.67508		-1.69183		0.4435	0.3048	0.11415			0.5004	0.4435	0.3048
-48.098	-7.96	-5.01084	-4.95828	-5.97638			-48.098	0.276	1.03759	49.3509	16.8882				-103.5	-1.65842		-1.675		0.4432	0.3048	0.114			0.4994	0.4432	0.3048
-48.0448	-7.92	-5.01388	-4.95822	-5.96403			-48.0448	0.264	1.00743	48.4464	16.5726				-102.49	-1.64175		-1.65817		0.4438	0.3047	0.11425			0.5006	0.4438	0.3047
-47.9917	-7.92	-4.99572	-4.95856	-5.95809			-47.9917	0.252	0.984429	47.5153	16.2506				-101.48	-1.62508		-1.64133		0.4436	0.3055	0.11455			0.4999	0.4436	0.3055
-47.9386	-7.92	-5.03041	-4.93532	-5.96191			-47.9386	0.24	0.967257	46.5475	15.9183				-100.47	-1.60842		-1.6245		0.4432	0.3049	0.11405			0.4998	0.4432	0.3049
-47.8854	-7.92	-5.03722	-4.93907	-5.96543			-47.8854	0.234	0.941711	45.6025	15.5927				-99.46	-1.59175		-1.60767		0.4427	0.3059	0.1143			0.4998	0.4427	0.3059
-47.8323	-7.92	-5.05697	-4.9648	-5.98059			-47.8323	0.222	0.916582	44.6083	15.249				-98.45	-1.57508		-1.59083		0.4428	0.3049	0.11385			0.5005	0.4428	0.3049
-47.7791	-7.92	-5.06539	-4.94269	-5.97603			-47.7791	0.21	0.89644	43.6497	14.9187				-97.44	-1.55842		-1.574		0.4432	0.305	0.1141			0.4995	0.4432	0.305
-47.726	-7.92	-5.06731	-4.95107	-5.97946			-47.726	0.204	0.872789	42.6763	14.5843				-96.4301	-1.54175		-1.55717		0.4431	0.3046	0.11385			0.4996	0.4431	0.3046
-47.6729	-7.88	-5.07311	-4.94309	-5.9654			-47.6729	0.198	0.849082	41.697	14.248				-95.4201	-1.52508		-1.54033		0.4435	0.3046	0.11405			0.4995	0.4435	0.3046
-47.6197	-7.88	-5.05803	-4.95099	-5.96301			-47.6197	0.186	0.827586	40.7501	13.9212				-94.4101	-1.50842		-1.5235		0.4435	0.3051	0.1143			0.4997	0.4435	0.3051
-47.5666	-7.88	-5.04811	-4.95647	-5.96153			-47.5666	0.18	0.810666	39.7789	13.5899				-93.4001	-1.49175		-1.50667		0.4431	0.3045	0.1138			0.5005	0.4431	0.3045
-47.5134	-7.88	-5.057	-4.97192	-5.96964			-47.5134	0.174	0.795479	38.8082	13.2592				-92.39	-1.47508		-1.48983		0.4436	0.305	0.1143			0.5003	0.4436	0.305
-47.4603	-7.88	-5.08039	-4.94958	-5.96999			-47.4603	0.162	0.767687	37.8438	12.9245				-91.38	-1.45842		-1.473		0.4435	0.305	0.11425			0.5002	0.4435	0.305
-47.4072	-7.88	-5.0592	-4.95274	-5.96398			-47.4072	0.156	0.754256	36.8905	12.6002				-90.37	-1.44175		-1.45617		0.4433	0.3052	0.11425			0.4999	0.4433	0.3052
-47.354	-7.88	-5.0731	-4.91709	-5.95673			-47.354	0.15	0.729448	35.9256	12.2684				-89.3601	-1.42508		-1.43933		0.4435	0.3049	0.1142			0.5002	0.4435	0.3049
-47.3009	-7.88	-5.08178	-4.9269	-5.96289			-47.3009	0.144	0.716166	34.9385	11.9329				-88.35	-1.40842		-1.4225		0.4438	0.3048	0.1143			0.5	0.4438	0.3048
-47.2477	-7.88	-5.07568	-4.92098	-5.95889			-47.2477	0.138	0.701255	33.9781	11.6058				-87.3401	-1.39175		-1.40567		0.4435	0.3052	0.11435			0.5	0.4435	0.3052
-47.1946	-7.84	-5.08011	-4.91375	-5.94462			-47.1946	0.132	0.681142	33.0023	11.2718				-86.3301	-1.37508		-1.38883		0.4432	0.3048	0.114			0.5006	0.4432	0.3048
-47.1414	-7.88	-5.06975	-4.90157	-5.95044			-47.1414	0.126	0.667584	32.0682	10.9539				-85.32	-1.35842		-1.372		0.4435	0.3055	0.1145			0.5003	0.4435	0.3055
-47.0883	-7.88	-5.07016	-4.90489	-5.95168			-47.0883	0.12	0.648049	31.1021	10.6234				-84.31	-1.34175		-1.35517		0.4435	0.3049	0.1142			0.4998	0.4435	0.3049
-47.0352	-7.84	-5.0701	-4.88588	-5.93199			-47.0352	0.114	0.638833	30.1257	10.2928				-83.3	-1.32508		-1.33833		0.4428	0.3049	0.11385			0.5002	0.4428	0.3049
-46.982	-7.84	-5.05978	-4.89387	-5.93121			-46.982	0.114	0.616687	29.2092	9.97995				-82.2901	-1.30842		-1.3215		0.443	0.3051	0.11405			0.5008	0.443	0.3051
-46.9289	-7.84	-5.07337	-4.91207	-5.94181			-46.9289	0.108	0.60509	28.2605	9.65788				-81.28	-1.29175		-1.30467		0.4425	0.306	0.11425			0.5007	0.4425	0.306
-46.8757	-7.84	-5.0865	-4.88979	-5.93876			-46.8757	0.096	0.592825	27.3188	9.33588				-80.27	-1.27508		-1.28783		0.4437	0.305	0.11435			0.5001	0.4437	0.305
-46.8226	-7.84	-5.09668	-4.89956	-5.94541			-46.8226	0.096	0.582642	26.3651	9.01459				-79.2601	-1.25842		-1.271		0.4428	0.3054	0.1141			0.5005	0.4428	0.3054
-46.7694	-7.84	-5.09592	-4.88572	-5.94055			-46.7694	0.096	0.572072	25.4179	8.69532				-78.2501	-1.24175		-1.25417		0.443	0.3058	0.1144			0.5002	0.443	0.3058
-46.7163	-7.84	-5.1001	-4.85738	-5.93249			-46.7163	0.09	0.556528	24.4886	8.37837				-77.24	-1.22508		-1.23733		0.4428	0.3057	0.11425			0.5012	0.4428	0.3057
-46.6632	-7.84	-5.09667	-4.87713	-5.93793			-46.6632	0.084	0.54203	23.5619	8.06265				-76.23	-1.20842		-1.2205		0.4423	0.3051	0.1137			0.5008	0.4423	0.3051
-46.61	-7.84	-5.10163	-4.86323	-5.93495			-46.61	0.078	0.536078	22.6599	7.75798				-75.22	-1.19175		-1.20367		0.4429	0.3056	0.11425			0.5011	0.4429	0.3056
-46.5569	-7.84	-5.11147	-4.86232	-5.93793			-46.5569	0.078	0.522848	21.7504	7.4504				-74.21	-1.17508		-1.18683		0.443	0.3051	0.11405			0.5006	0.443	0.3051
-46.5037	-7.84	-5.0982	-4.84048	-5.92623			-46.5037	0.078	0.516215	20.8563	7.15016				-73.2001	-1.15842		-1.17		0.4431	0.3056	0.11435			0.5	0.4431	0.3056
-46.4506	-7.84	-5.08926	-4.87482	-5.93469			-46.4506	0.072	0.506126	19.9487	6.84228				-72.1901	-1.14175		-1.15317		0.4424	0.3058	0.1141			0.5007	0.4424	0.3058
-46.3974	-7.84	-5.09836	-4.86359	-5.93398			-46.3974	0.072	0.490626	19.0451	6.53592				-71.1801	-1.12508		-1.13633		0.4428	0.3057	0.11425			0.5007	0.4428	0.3057
-46.3443	-7.8	-5.11695	-4.85861	-5.92519			-46.3443	0.066	0.48127	18.1459	6.23107				-70.17	-1.10842		-1.1195		0.4431	0.3055	0.1143			0.5003	0.4431	0.3055
-46.2912	-7.84	-5.10524	-4.83695	-5.9274			-46.2912	0.066	0.475121	17.2641	5.93508				-69.16	-1.09175		-1.10267		0.4431	0.3057	0.1144			0.5011	0.4431	0.3057
-46.238	-7.8	-5.11136	-4.84516	-5.91884			-46.238	0.066	0.461072	16.4294	5.65217				-68.15	-1.07508		-1.08583		0.443	0.3055	0.11425			0.5001	0.443	0.3055
-46.1849	-7.8	-5.11088	-4.8713	-5.92739			-46.1849	0.066	0.451354	15.589	5.36879				-67.14	-1.05842		-1.069		0.4437	0.3059	0.1148			0.4998	0.4437	0.3059
-46.1317	-7.8	-5.12174	-4.8295	-5.91708			-46.1317	0.06	0.442874	14.7956	5.09949				-66.13	-1.04175		-1.05217		0.4438	0.306	0.1149			0.4995	0.4438	0.306
-46.0786	-7.76	-5.11671	-4.81	-5.89557			-46.0786	0.054	0.435847	14.0186	4.83614				-65.12	-1.02508		-1.03533		0.4436	0.3055	0.11455			0.5003	0.4436	0.3055
-46.0254	-7.8	-5.11512	-4.84066	-5.91859			-46.0254	0.054	0.421087	13.2861	4.58707				-64.1101	-1.00842		-1.0185		0.4432	0.3053	0.11425			0.5007	0.4432	0.3053
-45.9723	-7.8	-5.11841	-4.83161	-5.91667			-45.9723	0.054	0.415431	12.6106	4.36				-63.1	-0.99175		-1.00167		0.4431	0.306	0.11455			0.4994	0.4431	0.306
-45.9192	-7.76	-5.13176	-4.84145	-5.91107			-45.9192	0.054	0.412745	11.9622	4.14298				-62.09	-0.975083		-0.984834		0.4365	0.3352	0.12585			0.5008	0.4365	0.3352
-45.866	-7.76	-5.13354	-4.83076	-5.9081			-45.866	0.054	0.399517	11.3489	3.93415				-61.08	-0.958417		-0.968001		0.3078	0.2462	0.017			0.4842	0.3078	0.2462
-45.8129	-7.76	-5.11483	-4.81424	-5.89636			-45.8129	0.048	0.396954	10.777	3.74065				-60.07	-0.94175		-0.951167		0.3057	0.2426	0.01415			0.3792	0.3057	0.2426
-45.7597	-7.76	-5.12944	-4.80318	-5.89754			-45.7597	0.054	0.389169	10.2491	3.56409				-59.06	-0.925083		-0.934334		0.3094	0.2452	0.0173			0.3746	0.3094	0.2452
-45.7066	-7.76	-5.12653	-4.78648	-5.891			-45.7066	0.048	2.19616	9.75582	4				-58.05	-0.908417		-0.917501		0.3133	0.2482	0.02075			0.3742	0.3133	0.2482
-45.6534	-7.72	-5.15191	-4.80566	-5.89252			-45.6534	0.048	2.40557	9.28667	3.91342				-57.0401	-0.89175		-0.900668		0.3177	0.2508	0.02425			0.3762	0.3177	0.2508
-45.6003	-7.76	-5.14316	-4.80997	-5.90438			-45.6003	0.048	2.12386	8.84615	3.67267				-56.0301	-0.875083		-0.883834		0.322	0.2538	0.0279			0.3783	0.322	0.2538
-45.5472	-7.72	-5.11902	-4.78644	-5.87515			-45.5472	0.048	1.83173	8.4412	3.44031				-55.0201	-0.858417		-0.867001		0.3258	0.2561	0.03095			0.3807	0.3258	0.2561
-45.494	-7.72	-5.12597	-4.79714	-5.88104			-45.494	0.048	1.58588	8.05502	3.22963				-54.0101	-0.84175		-0.850168		0.3296	0.2588	0.0342			0.3822	0.3296	0.2588
-45.4409	-7.72	-5.11828	-4.79053	-5.87627			-45.4409	0.042	1.38339	7.69329	3.03956				-53.0001	-0.825083		-0.833334		0.3326	0.2613	0.03695			0.3841	0.3326	0.2613
-45.3877	-7.72	-5.13324	-4.79254	-5.88193			-45.3877	0.042	1.20686	7.35394	2.8676				-51.9901	-0.808417		-0.816501		0.3359	0.2624	0.03915			0.3857	0.3359	0.2624
-45.3346	-7.72	-5.13135	-4.78865	-5.88			-45.3346	0.042	1.06688	7.04369	2.71753				-50.98	-0.79175		-0.799667		0.3389	0.2653	0.0421			0.3877	0.3389	0.2653
-45.2814	-7.68	-5.13952	-4.78211	-5.86721			-45.2814	0.042	0.935755	6.75073	2.57616				-49.97	-0.775083		-0.782834		0.3418	0.267	0.0444			0.3897	0.3418	0.267
-45.2283	-7.68	-5.09602	-4.78828	-5.85477			-45.2283	0.042	0.830837	6.48445	2.45243				-48.96	-0.758417		-0.766001		0.3449	0.2685	0.0467			0.3911	0.3449	0.2685
-45.1752	-7.68	-5.11078	-4.79878	-5.86319			-45.1752	0.042	0.739674	6.23191	2.33786				-47.95	-0.74175		-0.749167		0.3467	0.2693	0.048			0.3925	0.3467	0.2693
-45.122	-7.68	-5.12488	-4.8156	-5.87349			-45.122	0.042	0.67169	5.9936	2.23576				-46.94	-0.725083		-0.732334		0.3491	0.2711	0.0501			0.3942	0.3491	0.2711
-45.0689	-7.68	-5.10093	-4.79598	-5.85897			-45.0689	0.042	0.610175	5.77264	2.1416				-45.93	-0.708417		-0.715501		0.3522	0.2725	0.05235			0.3956	0.3522	0.2725
-45.0157	-7.68	-5.15774	-4.78568	-5.87447			-45.0157	0.042	0.54857	5.55776	2.04944				-44.92	-0.69175		-0.698667		0.3539	0.2741	0.054			0.397	0.3539	0.2741
-44.9626	-7.64	-5.17351	-4.78074	-5.86475			-44.9626	0.036	0.515513	5.3595	1.97034				-43.91	-0.675083		-0.681834		0.3569	0.2751	0.056			0.398	0.3569	0.2751
-44.9094	-7.64	-5.08719	-4.80066	-5.84262			-44.9094	0.042	0.469793	5.147	1.88626				-42.9001	-0.658417		-0.665001		0.3584	0.2762	0.0573			0.3998	0.3584	0.2762
-44.8563	-7.64	-5.10033	-4.80282	-5.84772			-44.8563	0.036	0.43501	4.97684	1.81595				-41.8901	-0.64175		-0.648168		0.3607	0.2776	0.05915			0.4013	0.3607	0.2776
-44.8032	-7.64	-5.07651	-4.78968	-5.8354			-44.8032	0.042	0.416938	4.78439	1.74778				-40.8801	-0.625083		-0.631334		0.3624	0.2785	0.06045			0.4023	0.3624	0.2785
-44.75	-7.6	-5.07767	-4.77596	-5.81788			-44.75	0.036	0.388505	4.61223	1.67891				-39.8701	-0.608417		-0.614501		0.3633	0.2797	0.0615			0.4029	0.3633	0.2797
-44.6969	-7.6	-5.06859	-4.77522	-5.8146			-44.6969	0.036	0.37735	4.44781	1.62039				-38.8601	-0.59175		-0.597668		0.3654	0.2807	0.06305			0.404	0.3654	0.2807
-44.6437	-7.6	-5.06355	-4.78096	-5.81483			-44.6437	0.036	0.359851	4.31499	1.57028				-37.8501	-0.575083		-0.580834		0.3679	0.2816	0.06475			0.4044	0.3679	0.2816
-44.5906	-7.6	-5.06574	-4.81038	-5.82538			-44.5906	0.036	0.348719	4.18655	1.52376				-36.8401	-0.558417		-0.564001		0.3689	0.2824	0.06565			0.4058	0.3689	0.2824
-44.5375	-7.6	-5.05915	-4.78943	-5.81619			-44.5375	0.036	0.327929	3.88626	1.41673				-35.83	-0.54175		-0.547167		0.3707	0.2834	0.06705			0.4071	0.3707	0.2834
-44.4843	-7.56	-5.04519	-4.76011	-5.78843			-44.4843	0.036	0.324142	3.77749	1.37921				-34.82	-0.525083		-0.530334		0.3715	0.2837	0.0676			0.4077	0.3715	0.2837
-44.4312	-7.6	-5.04222	-4.78054	-5.80759			-44.4312	0.036	0.324794	3.66466	1.34182				-33.81	-0.508417		-0.513501		0.3729	0.2842	0.06855			0.4084	0.3729	0.2842
-44.378	-7.56	-5.06438	-4.7888	-5.80439			-44.378	0.036	0.315002	3.56277	1.30459				-32.8	-0.49175		-0.496667		0.3741	0.285	0.06955			0.4091	0.3741	0.285
-44.3249	-7.6	-5.06771	-4.77245	-5.81339			-44.3249	0.036	0.307305	3.45783	1.26705				-31.79	-0.475083		-0.479834		0.376	0.2852	0.0706			0.4103	0.376	0.2852
-44.2718	-7.56	-5.078	-4.78305	-5.80702			-44.2718	0.036	0.29662	3.36011	1.23091				-30.78	-0.458417		-0.463001		0.3768	0.2859	0.07135			0.4113	0.3768	0.2859
-44.2186	-7.56	-5.06424	-4.77591	-5.80005			-44.2186	0.036	0.302936	3.25897	1.1993				-29.77	-0.44175		-0.446167		0.3777	0.2864	0.07205			0.4117	0.3777	0.2864
-44.1655	-7.52	-5.05507	-4.75769	-5.77759			-44.1655	0.036	0.301734	3.17612	1.17128				-28.76	-0.425083		-0.429334		0.3788	0.2869	0.07285			0.4124	0.3788	0.2869
-44.1123	-7.52	-5.06578	-4.73031	-5.77203			-44.1123	0.036	0.296366	3.09126	1.14121				-27.75	-0.408417		-0.412501		0.3797	0.2876	0.07365			0.413	0.3797	0.2876
-44.0592	-7.52	-5.04364	-4.7491	-5.77091			-44.0592	0.036	0.293333	3.00363	1.11099				-26.7401	-0.39175		-0.395668		0.3806	0.2882	0.0744			0.4144	0.3806	0.2882
-44.0061	-7.48	-5.04409	-4.75356	-5.75921			-44.0061	0.036	0.286628	2.92719	1.08327				-25.7301	-0.375083		-0.378834		0.3818	0.2883	0.07505			0.4148	0.3818	0.2883
-43.9529	-7.48	-5.04944	-4.7625	-5.76398			-43.9529	0.03	0.286904	2.85089	1.05593				-24.7201	-0.358417		-0.362001		0.382	0.2887	0.07535			0.4148	0.382	0.2887
-43.8998	-7.48	-5.0459	-4.73318	-5.75303			-43.8998	0.036	0.282465	2.76972	1.02939				-23.7101	-0.34175		-0.345168		0.3836	0.2895	0.07655			0.416	0.3836	0.2895
-43.8466	-7.48	-5.04754	-4.7346	-5.75405			-43.8466	0.03	0.278424	2.69848	1.0023				-22.7001	-0.325083		-0.328334		0.3844	0.2901	0.07725			0.4168	0.3844	0.2901
-43.7935	-7.48	-5.05116	-4.74531	-5.75882			-43.7935	0.036	0.283246	2.62168	0.980308				-21.6901	-0.308417		-0.311501		0.3847	0.2895	0.0771			0.4174	0.3847	0.2895
-43.7403	-7.44	-5.02537	-4.74191	-5.73576			-43.7403	0.036	0.28121	2.56827	0.961828				-20.68	-0.29175		-0.294667		0.3852	0.29	0.0776			0.4176	0.3852	0.29
-43.6872	-7.44	-5.03136	-4.7305	-5.73395			-43.6872	0.036	0.277493	2.5062	0.939898				-19.67	-0.275083		-0.277834		0.3862	0.2901	0.07815			0.4179	0.3862	0.2901
-43.6341	-7.44	-4.99931	-4.73324	-5.72418			-43.6341	0.036	0.277081	2.44606	0.919714				-18.66	-0.258417		-0.261001		0.3865	0.2907	0.0786			0.4184	0.3865	0.2907
-43.5809	-7.44	-5.02623	-4.73289	-5.73304			-43.5809	0.036	0.273285	2.39295	0.900746				-17.65	-0.24175		-0.244167		0.3875	0.2913	0.0794			0.4191	0.3875	0.2913
-43.5278	-7.4	-5.01401	-4.70057	-5.70486			-43.5278	0.03	0.271312	2.33122	0.877511				-16.64	-0.225083		-0.227334		0.3877	0.2921	0.0799			0.4196	0.3877	0.2921
-43.4746	-7.4	-5.0388	-4.7015	-5.71343			-43.4746	0.03	0.268362	2.28349	0.860616				-15.63	-0.208417		-0.210501		0.388	0.2912	0.0796			0.4194	0.388	0.2912
-43.4215	-7.4	-5.01611	-4.69727	-5.70446			-43.4215	0.03	0.268432	2.23754	0.845324				-14.62	-0.19175		-0.193667		0.3883	0.292	0.08015			0.4207	0.3883	0.292
-43.3684	-7.36	-5.0155	-4.715	-5.69683			-43.3684	0.03	0.26519	2.19239	0.829193				-13.61	-0.175083		-0.176834		0.3896	0.2922	0.0809			0.4206	0.3896	0.2922
-43.3152	-7.36	-5.02015	-4.6984	-5.69285			-43.3152	0.03	0.269901	2.1385	0.812801				-12.6	-0.158417		-0.160001		0.3902	0.2926	0.0814			0.421	0.3902	0.2926
-43.2621	-7.36	-5.02386	-4.69729	-5.69372			-43.2621	0.03	0.26444	2.09487	0.796435				-11.5901	-0.14175		-0.143168		0.3895	0.2927	0.0811			0.4218	0.3895	0.2927
-43.209	-7.36	-5.03228	-4.69447	-5.69558			-43.209	0.03	0.269962	2.04841	0.78279				-10.5801	-0.125083		-0.126334		0.3906	0.2926	0.0816			0.4223	0.3906	0.2926
-43.1558	-7.36	-5.01801	-4.69406	-5.69069			-43.1558	0.03	0.264224	2.00735	0.76719				-9.57005	-0.108417		-0.109501		0.3911	0.2924	0.08175			0.4224	0.3911	0.2924
-43.1027	-7.28	-4.99876	-4.6466	-5.64179			-43.1027	0.03	0.263104	1.95695	0.750018				-8.56005	-0.09175		-0.0926675		0.3906	0.2931	0.08185			0.4232	0.3906	0.2931
-43.0495	-7.32	-5.00356	-4.67058	-5.66471			-43.0495	0.03	0.255222	1.90692	0.730714				-7.55005	-0.0750833		-0.0758342		0.392	0.2928	0.0824			0.4238	0.392	0.2928
-42.9964	-7.28	-5.00287	-4.68419	-5.65569			-42.9964	0.03	0.262813	1.86653	0.719781				-6.54005	-0.0584167		-0.0590008		0.3915	0.2933	0.0824			0.4237	0.3915	0.2933
-42.9433	-7.28	-5.00635	-4.66589	-5.65075			-42.9433	0.024	0.257069	1.81837	0.699814				-5.53005	-0.04175		-0.0421675		0.3928	0.2933	0.08305			0.4241	0.3928	0.2933
-42.8901	-7.24	-4.97644	-4.67942	-5.63195			-42.8901	0.03	0.259304	1.7789	0.689402				-4.52005	-0.0250833		-0.0253342		0.3936	0.2932	0.0834			0.4252	0.3936	0.2932
-42.837	-7.24	-4.97272	-4.67203	-5.62825			-42.837	0.03	0.256329	1.73971	0.675345				-3.51005	-0.00841667		-0.00850083		0.3928	0.2927	0.08275			0.4253	0.3928	0.2927
-42.7839	-7.24	-4.97286	-4.66035	-5.62441			-42.7839	0.024	0.260458	1.7036	0.662687				-2.50005	0.00825		0.0083325		0.3942	0.2937	0.08395			0.4262	0.3942	0.2937
-42.7307	-7.24	-4.97359	-4.65912	-5.62424			-42.7307	0.03	0.256352	1.66553	0.650627				-1.49005	0.0249167		0.0251658		0.3944	0.2935	0.08395			0.4259	0.3944	0.2935
-42.6767	-7.24	-4.93524	-4.67243	-5.61589			-42.6767	0.024	0.260856	1.63029	0.638381				-0.48005	0.0415833		0.0419992		0.4138	0.2955	0.09465			0.4268	0.4138	0.2955
-42.6226	-7.2	-4.93956	-4.63671	-5.59209			-42.6226	0.024	0.257171	1.60761	0.629592				0.52995	0.05825		0.0588325		0.4753	0.3591	0.1572			0.4268	0.4753	0.3591
-42.5695	-7.2	-4.95336	-4.64234	-5.59857			-42.5695	0.024	0.253879	1.57542	0.617766				1.53995	0.0749167		0.0756658		0.4748	0.3643	0.15955			0.4836	0.4748	0.3643
-42.5155	-7.16	-4.94783	-4.65232	-5.58672			-42.5155	0.024	0.253363	1.54075	0.606039				2.54995	0.0915833		0.0924992		0.4749	0.367	0.16095			0.5394	0.4749	0.367
-42.4614	-7.16	-4.93624	-4.64432	-5.58019			-42.4614	0.03	0.249431	1.51389	0.597773				3.55995	0.10825		0.109332		0.4755	0.3713	0.1634			0.5369	0.4755	0.3713
-42.4074	-7.12	-4.91823	-4.6235	-5.55391			-42.4074	0.024	0.248479	1.49449	0.588991				4.56995	0.124917		0.126166		0.4771	0.3764	0.16675			0.5376	0.4771	0.3764
-42.3533	-7.12	-4.92439	-4.6216	-5.55533			-42.3533	0.024	0.246634	1.472	0.580879				5.57995	0.141583		0.142999		0.4782	0.3805	0.16935			0.5388	0.4782	0.3805
-42.2993	-7.12	-4.90215	-4.63082	-5.55099			-42.2993	0.024	0.249352	1.45473	0.576027				6.58995	0.15825		0.159832		0.4792	0.3843	0.17175			0.5394	0.4792	0.3843
-42.2453	-7.12	-4.90742	-4.62692	-5.55145			-42.2453	0.024	0.25069	1.42663	0.567106				7.59995	0.174917		0.176666		0.4797	0.3868	0.17325			0.5394	0.4797	0.3868
-42.1912	-7.08	-4.90184	-4.62498	-5.53561			-42.1912	0.024	0.247012	1.41039	0.560467				8.60995	0.191583		0.193499		0.4816	0.389	0.1753			0.5403	0.4816	0.389
-42.1372	-7.08	-4.88941	-4.61691	-5.52877			-42.1372	0.024	0.247419	1.39043	0.553949				9.61995	0.20825		0.210333		0.4823	0.3906	0.17645			0.5403	0.4823	0.3906
-42.0832	-7.08	-4.89108	-4.61292	-5.528			-42.0832	0.024	0.250531	1.37524	0.549923				10.63	0.224917		0.227166		0.4833	0.3919	0.1776			0.5399	0.4833	0.3919
-42.0291	-7.08	-4.89962	-4.64151	-5.54037			-42.0291	0.024	0.246758	1.36574	0.5455				11.64	0.241583		0.243999		0.4846	0.3939	0.17925			0.5404	0.4846	0.3939
-41.9751	-7.08	-4.8972	-4.61687	-5.53135			-41.9751	0.024	0.242343	1.34997	0.538769				12.65	0.25825		0.260833		0.486	0.3952	0.1806			0.5402	0.486	0.3952
-41.921	-7.04	-4.89196	-4.63212	-5.52136			-41.921	0.024	0.23915	1.33184	0.531663				13.66	0.274917		0.277666		0.4874	0.3964	0.1819			0.5397	0.4874	0.3964
-41.867	-7	-4.8868	-4.61992	-5.50224			-41.867	0.018	0.238655	1.31724	0.524632				14.67	0.291583		0.294499		0.4893	0.3981	0.1837			0.5403	0.4893	0.3981
-41.813	-7	-4.87476	-4.64521	-5.50666			-41.813	0.024	0.238536	1.30681	0.523116				15.68	0.30825		0.311333		0.4914	0.3992	0.1853			0.5424	0.4914	0.3992
-41.7589	-6.96	-4.86371	-4.60279	-5.4755			-41.7589	0.024	0.233915	1.28567	0.514529				16.69	0.324917		0.328166		0.4931	0.4006	0.18685			0.5448	0.4931	0.4006
-41.7058	-6.96	-4.86596	-4.64357	-5.48984			-41.7058	0.024	0.237888	1.27346	0.511783				17.7	0.341583		0.344999		0.4957	0.4016	0.18865			0.5472	0.4957	0.4016
-41.6517	-6.96	-4.83243	-4.64086	-5.47776			-41.6517	0.024	0.241951	1.27414	0.513363				18.7099	0.35825		0.361832		0.4972	0.403	0.1901			0.5504	0.4972	0.403
-41.5986	-6.92	-4.84147	-4.65111	-5.47086			-41.5986	0.024	0.236207	1.25671	0.505638				19.7199	0.374917		0.378666		0.4979	0.4042	0.19105			0.5524	0.4979	0.4042
-41.5455	-6.92	-4.81795	-4.62627	-5.45474			-41.5455	0.018	0.242537	1.2481	0.502879				20.7299	0.391583		0.395499		0.5002	0.4051	0.19265			0.5544	0.5002	0.4051
-41.4914	-6.92	-4.83834	-4.61386	-5.4574			-41.4914	0.018	0.234322	1.23764	0.496654				21.7399	0.40825		0.412332		0.5016	0.4064	0.194			0.5552	0.5016	0.4064
-41.4374	-6.92	-4.81013	-4.61046	-5.44686			-41.4374	0.018	0.241693	1.22695	0.495547				22.7499	0.424917		0.429166		0.5032	0.4071	0.19515			0.5568	0.5032	0.4071
-41.3834	-6.88	-4.78116	-4.60843	-5.4232			-41.3834	0.018	0.231262	1.21389	0.487719				23.7599	0.441583		0.445999		0.5042	0.4075	0.19585			0.5598	0.5042	0.4075
-41.3302	-6.84	-4.79216	-4.61113	-5.41443			-41.3302	0.018	0.236002	1.20035	0.484784				24.77	0.45825		0.462833		0.5056	0.4083	0.19695			0.5618	0.5056	0.4083
-41.2771	-6.84	-4.77672	-4.5821	-5.39961			-41.2771	0.018	0.235244	1.19418	0.482475				25.78	0.474917		0.479666		0.5062	0.4082	0.1972			0.5637	0.5062	0.4082
-41.223	-6.8	-4.7697	-4.59822	-5.38931			-41.223	0.018	0.231327	1.18813	0.479154				26.79	0.491583		0.496499		0.5073	0.4085	0.1979			0.5655	0.5073	0.4085
-41.1699	-6.8	-4.79732	-4.58859	-5.3953			-41.1699	0.018	0.232812	1.18156	0.477456				27.8	0.50825		0.513333		0.5085	0.4082	0.19835			0.567	0.5085	0.4082
-41.1159	-6.8	-4.77808	-4.59758	-5.39188			-41.1159	0.018	0.229635	1.16652	0.471384				28.81	0.524917		0.530166		0.5085	0.408	0.19825			0.5691	0.5085	0.408
-41.0618	-6.8	-4.75851	-4.58528	-5.38127			-41.0618	0.018	0.228616	1.15795	0.468187				29.82	0.541583		0.546999		0.5092	0.4079	0.19855			0.5705	0.5092	0.4079
-41.0078	-6.76	-4.75959	-4.57615	-5.36525			-41.0078	0.018	0.2263	1.15395	0.466083				30.83	0.55825		0.563833		0.5091	0.4074	0.19825			0.5707	0.5091	0.4074
-40.9537	-6.76	-4.75772	-4.59342	-5.37038			-40.9537	0.018	0.227293	1.14226	0.462518				31.84	0.574917		0.580666		0.5084	0.4072	0.1978			0.5719	0.5084	0.4072
-40.8997	-6.72	-4.73325	-4.58816	-5.34714			-40.8997	0.018	0.226544	1.1357	0.46008				32.8499	0.591583		0.597499		0.5096	0.4064	0.198			0.5721	0.5096	0.4064
-40.8457	-6.72	-4.71371	-4.59888	-5.34419			-40.8457	0.018	0.227972	1.12474	0.456903				33.8599	0.60825		0.614332		0.5097	0.4058	0.19775			0.5724	0.5097	0.4058
-40.7917	-6.68	-4.72016	-4.57725	-5.3258			-40.7917	0.018	0.224527	1.12277	0.455099				34.8699	0.624917		0.631166		0.5088	0.4053	0.19705			0.5729	0.5088	0.4053
-40.7376	-6.64	-4.71804	-4.57752	-5.31185			-40.7376	0.018	0.22217	1.11009	0.450087				35.8799	0.641583		0.647999		0.5084	0.4041	0.19625			0.5734	0.5084	0.4041
-40.6836	-6.64	-4.70581	-4.55706	-5.30096			-40.6836	0.018	0.228434	1.10055	0.448995				36.8899	0.65825		0.664832		0.5084	0.4035	0.19595			0.5739	0.5084	0.4035
-40.6296	-6.6	-4.70326	-4.58255	-5.29527			-40.6296	0.018	0.222898	1.09748	0.446126				37.8999	0.674917		0.681666		0.5074	0.4023	0.19485			0.5733	0.5074	0.4023
-40.5755	-6.6	-4.67271	-4.54737	-5.27336			-40.5755	0.018	0.221359	1.09	0.44312				38.9099	0.691583		0.698499		0.5068	0.4015	0.19415			0.5723	0.5068	0.4015
-40.5215	-6.6	-4.68443	-4.57777	-5.2874			-40.5215	0.018	0.231309	1.07744	0.44225				39.92	0.70825		0.715333		0.5061	0.4008	0.19345			0.5726	0.5061	0.4008
-40.4675	-6.56	-4.68473	-4.58046	-5.27506			-40.4675	0.018	0.218972	1.0683	0.435092				40.93	0.724917		0.732166		0.5052	0.4	0.1926			0.5723	0.5052	0.4
-40.4135	-6.56	-4.6615	-4.57746	-5.26632			-40.4135	0.012	0.219359	1.07061	0.433988				41.94	0.741583		0.748999		0.5049	0.3996	0.19225			0.5717	0.5049	0.3996
-40.3594	-6.52	-4.67324	-4.54036	-5.24453			-40.3594	0.018	0.217831	1.05821	0.431348				42.95	0.75825		0.765833		0.5045	0.3988	0.19165			0.5714	0.5045	0.3988
-40.3054	-6.52	-4.64025	-4.55549	-5.23858			-40.3054	0.018	0.214405	1.05666	0.429689				43.96	0.774917		0.782666		0.5039	0.3977	0.1908			0.5719	0.5039	0.3977
-40.2514	-6.52	-4.65162	-4.53942	-5.23701			-40.2514	0.018	0.215739	1.05072	0.428155				44.97	0.791583		0.799499		0.5032	0.3974	0.1903			0.5716	0.5032	0.3974
-40.1974	-6.48	-4.61368	-4.53632	-5.21			-40.1974	0.018	0.221423	1.04964	0.429686				45.98	0.80825		0.816333		0.5026	0.3963	0.18945			0.5706	0.5026	0.3963
-40.1433	-6.44	-4.61952	-4.54867	-5.20273			-40.1433	0.018	0.222773	1.04057	0.427113				46.99	0.824917		0.833166		0.5025	0.3958	0.18915			0.5703	0.5025	0.3958
-40.0893	-6.44	-4.59658	-4.57256	-5.20305			-40.0893	0.018	0.215622	1.04548	0.426368				47.9999	0.841583		0.849999		0.501	0.395	0.188			0.5701	0.501	0.395
-40.0353	-6.44	-4.60479	-4.55304	-5.19928			-40.0353	0.018	0.210094	1.04239	0.423496				49.01	0.85825		0.866833		0.4998	0.3944	0.1871			0.5699	0.4998	0.3944
-39.9812	-6.4	-4.59614	-4.54802	-5.18139			-39.9812	0.018	0.218592	1.03265	0.423079				50.0199	0.874917		0.883666		0.4985	0.394	0.18625			0.57	0.4985	0.394
-39.9272	-6.36	-4.58781	-4.53309	-5.1603			-39.9272	0.012	0.210008	1.02769	0.416565				51.0299	0.891583		0.900499		0.4979	0.3932	0.18555			0.5695	0.4979	0.3932
-39.8732	-6.32	-4.58654	-4.53468	-5.14707			-39.8732	0.012	0.215105	1.02343	0.416845				52.0399	0.90825		0.917332		0.4963	0.3934	0.18485			0.5688	0.4963	0.3934
-39.8191	-6.32	-4.57151	-4.5396	-5.1437			-39.8191	0.012	0.212888	1.02396	0.416283				53.0499	0.924917		0.934166		0.4958	0.3926	0.1842			0.5673	0.4958	0.3926
-39.7651	-6.32	-4.5875	-4.52938	-5.14563			-39.7651	0.018	0.21298	1.01541	0.415462				54.0599	0.941583		0.950999		0.4946	0.3921	0.18335			0.5672	0.4946	0.3921
-39.7111	-6.28	-4.55558	-4.53568	-5.12376			-39.7111	0.012	0.214911	1.00678	0.41123				55.07	0.95825		0.967833		0.4943	0.3921	0.1832			0.5666	0.4943	0.3921
-39.657	-6.28	-4.53861	-4.54407	-5.12089			-39.657	0.018	0.21406	1.00276	0.411608				56.08	0.974917		0.984666		0.4936	0.3913	0.18245			0.5663	0.4936	0.3913
-39.603	-6.24	-4.53966	-4.54275	-5.10747			-39.603	0.012	0.20822	1.00489	0.408369				57.09	0.991583		1.0015		0.4927	0.3912	0.18195			0.5654	0.4927	0.3912
-39.549	-6.2	-4.51673	-4.52966	-5.08213			-39.549	0.012	0.210715	0.997907	0.406874				58.1	1.00825		1.01833		0.492	0.3904	0.1812			0.5647	0.492	0.3904
-39.495	-6.2	-4.50855	-4.52	-5.07618			-39.495	0.012	0.209515	0.991432	0.404315				59.11	1.02492		1.03517		0.4915	0.3903	0.1809			0.564	0.4915	0.3903
-39.4409	-6.2	-4.49404	-4.55322	-5.08242			-39.4409	0.018	0.211685	0.989578	0.406421				60.12	1.04158		1.052		0.4894	0.3903	0.181808			0.5637	0.4894	0.3903
-39.3869	-6.2	-4.50347	-4.54438	-5.08261			-39.3869	0.018	0.204239	0.979144	0.400461				61.13	1.05825		1.06883		0.5291	0.4181	0.18125			0.563	0.5291	0.4181
-39.3329	-6.16	-4.52292	-4.55724	-5.08005			-39.3329	0.012	0.204655	0.969244	0.395299				62.1399	1.07492		1.08567		0.5021	0.4002	0.180717			0.5622	0.5021	0.4002
-39.2788	-6.16	-4.49558	-4.54324	-5.06628			-39.2788	0.012	0.208318	0.961777	0.394032				63.1499	1.09158		1.1025		0.4951	0.3961	0.180225			0.5924	0.4951	0.3961
-39.2248	-6.12	-4.47988	-4.54466	-5.04818			-39.2248	0.012	0.2074	0.965544	0.394981				64.16	1.10825		1.11933		0.4917	0.3947	0.179658			0.5694	0.4917	0.3947
-39.1708	-6.08	-4.48349	-4.55182	-5.03844			-39.1708	0.012	0.202196	0.959557	0.391251				65.17	1.12492		1.13617		0.4898	0.3938	0.179225			0.568	0.4898	0.3938
-39.1168	-6.04	-4.4716	-4.53143	-5.01434			-39.1168	0.018	0.205931	0.947992	0.390641				66.1799	1.14158		1.153		0.4878	0.3924	0.1801			0.5657	0.4878	0.3924
-39.0627	-6.04	-4.4661	-4.53363	-5.01324			-39.0627	0.012	0.202277	0.952151	0.388809				67.1899	1.15825		1.16983		0.4869	0.3919	0.1794			0.5635	0.4869	0.3919
-39.0087	-6.04	-4.45089	-4.55461	-5.01517			-39.0087	0.012	0.206375	0.95138	0.389919				68.1999	1.17492		1.18667		0.4864	0.3915	0.17895			0.5617	0.4864	0.3915
-38.9547	-6	-4.42607	-4.54462	-4.99023			-38.9547	0.012	0.201267	0.941288	0.384852				69.2099	1.19158		1.2035		0.4854	0.3914	0.1784			0.5599	0.4854	0.3914
-38.9006	-6	-4.40622	-4.54639	-4.9842			-38.9006	0.012	0.201384	0.939601	0.384328				70.22	1.20825		1.22033		0.4845	0.3914	0.17795			0.5583	0.4845	0.3914
-38.8466	-6	-4.4045	-4.52338	-4.97596			-38.8466	0.012	0.19829	0.931609	0.380633				71.23	1.22492		1.23717		0.4837	0.3911	0.1774			0.5573	0.4837	0.3911
-38.7926	-5.96	-4.40454	-4.54052	-4.96835			-38.7926	0.018	0.202153	0.927421	0.382525				72.24	1.24158		1.254		0.4831	0.3909	0.177			0.5576	0.4831	0.3909
-38.7386	-5.92	-4.39584	-4.53421	-4.95002			-38.7386	0.018	0.198958	0.927167	0.381375				73.25	1.25825		1.27083		0.483	0.3908	0.1769			0.5561	0.483	0.3908
-38.6845	-5.92	-4.37532	-4.52752	-4.94094			-38.6845	0.012	0.205807	0.918558	0.378788				74.26	1.27492		1.28767		0.4822	0.3905	0.17635			0.5551	0.4822	0.3905
-38.6305	-5.92	-4.37217	-4.53932	-4.94383			-38.6305	0.012	0.201492	0.909788	0.374427				75.27	1.29158		1.3045		0.4823	0.3904	0.17635			0.5542	0.4823	0.3904
-38.5765	-5.88	-4.33814	-4.51986	-4.91266			-38.5765	0.012	0.202541	0.909623	0.374721				76.28	1.30825		1.32133		0.4806	0.39	0.1753			0.5533	0.4806	0.39
-38.5224	-5.88	-4.33458	-4.52665	-4.91374			-38.5224	0.012	0.20052	0.911486	0.374669				77.29	1.32492		1.33817		0.48	0.3902	0.1751			0.5524	0.48	0.3902
-38.4684	-5.84	-4.337	-4.54681	-4.90794			-38.4684	0.012	0.198551	0.905938	0.372163				78.3	1.34158		1.355		0.4794	0.3899	0.17465			0.5518	0.4794	0.3899
-38.4143	-5.8	-4.30991	-4.53306	-4.88099			-38.4143	0.012	0.195736	0.905005	0.370914				79.31	1.35825		1.37183		0.4786	0.3901	0.17435			0.551	0.4786	0.3901
-38.3603	-5.8	-4.32269	-4.53166	-4.88478			-38.3603	0.012	0.202725	0.898406	0.371044				80.3199	1.37492		1.38867		0.4788	0.3906	0.1747			0.551	0.4788	0.3906
-38.3063	-5.76	-4.30405	-4.51072	-4.85826			-38.3063	0.012	0.191921	0.903629	0.369183				81.3299	1.39158		1.4055		0.4774	0.3904	0.1739			0.5497	0.4774	0.3904
-38.2523	-5.76	-4.27786	-4.51087	-4.84957			-38.2523	0.012	0.193313	0.897102	0.367472				82.3399	1.40825		1.42233		0.4768	0.3903	0.17355			0.5494	0.4768	0.3903
-38.1982	-5.76	-4.26148	-4.50626	-4.84258			-38.1982	0.012	0.19364	0.895116	0.366919				83.3499	1.42492		1.43917		0.4767	0.3904	0.17355			0.5478	0.4767	0.3904
-38.1442	-5.72	-4.26714	-4.50212	-4.82975			-38.1442	0.012	0.197969	0.891311	0.367093				84.3599	1.44158		1.456		0.4761	0.3903	0.1732			0.5478	0.4761	0.3903
-38.0902	-5.72	-4.24899	-4.49498	-4.82132			-38.0902	0.012	0.190739	0.893003	0.365247				85.37	1.45825		1.47283		0.4755	0.3901	0.1728			0.5473	0.4755	0.3901
-38.0362	-5.68	-4.23954	-4.48904	-4.80286			-38.0362	0.012	0.195156	0.889076	0.365411				86.38	1.47492		1.48967		0.4747	0.3899	0.1723			0.5474	0.4747	0.3899
-37.9821	-5.64	-4.22444	-4.4737	-4.77938			-37.9821	0.012	0.191731	0.883944	0.362558				87.39	1.49158		1.5065		0.4739	0.3899	0.1719			0.5467	0.4739	0.3899
-37.9281	-5.64	-4.2309	-4.47229	-4.78106			-37.9281	0.012	0.187355	0.888649	0.362668				88.4	1.50825		1.52333		0.4729	0.3899	0.1714			0.5457	0.4729	0.3899
-37.8741	-5.6	-4.23701	-4.47415	-4.77039			-37.8741	0.012	0.192766	0.885704	0.36349				89.41	1.52492		1.54017		0.4716	0.39	0.1708			0.5455	0.4716	0.39
-37.82	-5.6	-4.19802	-4.45456	-4.75086			-37.82	0.012	0.197156	0.881674	0.36361				90.42	1.54158		1.557		0.4707	0.3903	0.1705			0.5449	0.4707	0.3903
-37.766	-5.6	-4.17602	-4.48054	-4.75219			-37.766	0.012	0.189229	0.878555	0.359928				91.43	1.55825		1.57383		0.4699	0.3901	0.17			0.5443	0.4699	0.3901
-37.712	-5.56	-4.18007	-4.45405	-4.73137			-37.712	0.012	0.18423	0.876439	0.357556				92.44	1.57492		1.59067		0.4692	0.3899	0.16955			0.5448	0.4692	0.3899
-37.6579	-5.56	-4.16851	-4.48646	-4.73832			-37.6579	0.012	0.189293	0.877421	0.359571				93.45	1.59158		1.6075		0.4689	0.3902	0.16955			0.5442	0.4689	0.3902
-37.6039	-5.56	-4.16592	-4.4501	-4.72534			-37.6039	0.012	0.190316	0.868753	0.357023				94.4599	1.60825		1.62433		0.4682	0.3899	0.16905			0.5435	0.4682	0.3899
-37.5499	-5.56	-4.13858	-4.45935	-4.71931			-37.5499	0.012	0.181885	0.87323	0.355705				95.4699	1.62492		1.64117		0.4684	0.3897	0.16905			0.5428	0.4684	0.3897
-37.4959	-5.52	-4.1417	-4.46265	-4.70812			-37.4959	0.012	0.178763	0.870406	0.353723				96.4799	1.64158		1.658		0.4683	0.3893	0.1688			0.5423	0.4683	0.3893
-37.4418	-5.48	-4.12005	-4.45155	-4.68387			-37.4418	0.012	0.186397	0.867217	0.355205				97.4899	1.65825		1.67483		0.4685	0.3894	0.16895			0.5413	0.4685	0.3894
-37.3878	-5.48	-4.12383	-4.45526	-4.68637			-37.3878	0.018	0.185236	0.864169	0.355802				98.4999	1.67492		1.69167		0.4677	0.3891	0.1684			0.541	0.4677	0.3891
-37.3338	-5.44	-4.09782	-4.44961	-4.66248			-37.3338	0.012	0.182003	0.866698	0.353567				99.5099	1.69158		1.7085		0.4667	0.389	0.16785			0.5405	0.4667	0.389
-37.2798	-5.4	-4.08774	-4.4624	-4.65005			-37.2798	0.012	0.182747	0.861498	0.352082				100.52	1.70825		1.72533		0.4664	0.3892	0.1678			0.5404	0.4664	0.3892
-37.2258	-5.36	-4.06783	-4.44333	-4.62372			-37.2258	0.012	0.181049	0.864698	0.352583				101.53	1.72492		1.74217		0.4663	0.389	0.16765			0.5397	0.4663	0.389
-37.1718	-5.32	-4.05804	-4.45767	-4.6119			-37.1718	0.012	0.18158	0.863089	0.352223				102.54	1.74158		1.759		0.466	0.3887	0.16735			0.5398	0.466	0.3887
-37.1177	-5.32	-4.03968	-4.43072	-4.5968			-37.1177	0.012	0.17618	0.857758	0.348646				103.55	1.75825		1.77583		0.4659	0.3888	0.16735			0.5387	0.4659	0.3888
-37.0637	-5.32	-4.0174	-4.40242	-4.57994			-37.0637	0.012	0.175187	0.862268	0.349818				104.56	1.77492		1.79267		0.4658	0.3885	0.16715			0.5378	0.4658	0.3885
-37.0097	-5.32	-4.00625	-4.43875	-4.58833			-37.0097	0.012	0.181298	0.865861	0.353053				105.57	1.79158		1.8095		0.4658	0.3882	0.167			0.5376	0.4658	0.3882
-36.9557	-5.24	-3.99595	-4.43407	-4.55667			-36.9557	0.012	0.177644	0.862193	0.350612				106.58	1.80825		1.82633		0.4647	0.3877	0.1662			0.5378	0.4647	0.3877
-36.9017	-5.2	-3.99391	-4.42374	-4.53922			-36.9017	0.012	0.171626	0.853776	0.345801				107.59	1.82492		1.84317		0.4634	0.3875	0.16545			0.5374	0.4634	0.3875
-36.8477	-5.2	-3.98904	-4.39794	-4.52899			-36.8477	0.012	0.171986	0.854152	0.346046				108.6	1.84158		1.86		0.4628	0.3874	0.1651			0.5367	0.4628	0.3874
-36.7936	-5.2	-3.9827	-4.40402	-4.52891			-36.7936	0.012	0.173588	0.852368	0.345986				109.61	1.85825		1.87683		0.4616	0.3873	0.16445			0.5363	0.4616	0.3873
-36.7396	-5.2	-3.96746	-4.41295	-4.5268			-36.7396	0.012	0.167598	0.85268	0.344093				110.62	1.87492		1.89367		0.4611	0.3876	0.16435			0.5369	0.4611	0.3876
-36.6856	-5.16	-3.93228	-4.42754	-4.50661			-36.6856	0.012	0.171304	0.847313	0.343539				111.63	1.89158		1.9105		0.4604	0.3873	0.16385			0.5356	0.4604	0.3873
-36.6316	-5.16	-3.93965	-4.39881	-4.49949			-36.6316	0.012	0.170582	0.845557	0.342713				112.64	1.90825		1.92733		0.4607	0.3868	0.16375			0.5352	0.4607	0.3868
-36.5775	-5.12	-3.93112	-4.40153	-4.48422			-36.5775	0.012	0.16744	0.843781	0.341074				113.65	1.92492		1.94417		0.4604	0.3868	0.1636			0.5344	0.4604	0.3868
-36.5235	-5.08	-3.91738	-4.39295	-4.46344			-36.5235	0.012	0.167252	0.844884	0.341379				114.66	1.94158		1.961		0.4606	0.3865	0.16355			0.5342	0.4606	0.3865
-36.4695	-5.04	-3.90817	-4.40269	-4.45029			-36.4695	0.018	0.166716	0.844987	0.343234				115.67	1.95825		1.97783		0.4605	0.3863	0.1634			0.5336	0.4605	0.3863
-36.4154	-5.08	-3.88523	-4.4146	-4.45994			-36.4154	0.012	0.165024	0.836546	0.337857				116.68	1.97492		1.99467		0.4603	0.3857	0.163			0.533	0.4603	0.3857
-36.3614	-5.04	-3.90366	-4.37386	-4.43918			-36.3614	0.012	0.161777	0.835985	0.336587				117.69	1.99158		2.0115		0.4598	0.3857	0.16275			0.5323	0.4598	0.3857
-36.3074	-5.04	-3.8908	-4.38534	-4.43871			-36.3074	0.012	0.162704	0.844646	0.339783				118.7	2.00825		2.02833		0.4589	0.3855	0.1622			0.5317	0.4589	0.3855
-36.2534	-5	-3.8747	-4.37216	-4.41562			-36.2534	0.012	0.166063	0.833604	0.337222				119.71	2.02492		2.04517		0.4578	0.3854	0.1616			0.5311	0.4578	0.3854
-36.1993	-4.96	-3.84681	-4.36015	-4.38899			-36.1993	0.012	0.167688	0.832168	0.337285				120.72	2.04158		2.062		0.4566	0.3855	0.16105			0.5315	0.4566	0.3855
-36.1453	-4.96	-3.85377	-4.343	-4.38559			-36.1453	0.012	0.164281	0.827875	0.334719				121.73	2.05825		2.07883		0.4563	0.3855	0.1609			0.5308	0.4563	0.3855
-36.0913	-4.96	-3.85066	-4.33874	-4.38313			-36.0913	0.012	0.162074	0.822439	0.332171				122.74	2.07492		2.09567		0.401	0.3565	0.11875			0.5309	0.401	0.3565
-36.0373	-4.92	-3.82437	-4.34018	-4.36152			-36.0373	0.012	0.159491	0.821744	0.331078				123.75	2.09158		2.1125		0.3126	0.2733	0.03295			0.5301	0.3126	0.2733
-35.9833	-4.88	-3.82139	-4.33548	-4.34562			-35.9833	0.012	0.161338	0.820296	0.331211				124.76	2.10825		2.12933		0.3005	0.2659	0.0232			0.5297	0.3005	0.2659
-35.9293	-4.88	-3.78597	-4.35369	-4.33989			-35.9293	0.012	0.155297	0.813841	0.327046				125.77	2.12492		2.14617		0.292	0.2588	0.0154			0.3889	0.292	0.2588
-35.8753	-4.84	-3.7705	-4.35141	-4.32064			-35.8753	0.018	0.164441	0.814164	0.332202				126.78	2.14158		2.163		0.2875	0.2539	0.0107			0.3569	0.2875	0.2539
-35.8212	-4.8	-3.77881	-4.3207	-4.29984			-35.8212	0.012	0.161991	0.807245	0.327079				127.79	2.15825		2.17983		0.2849	0.2517	0.0083			0.3499	0.2849	0.2517
-35.7672	-4.8	-3.77607	-4.34377	-4.30661			-35.7672	0.012	0.163408	0.806491	0.3273				128.8	2.17492		2.19667		0.2839	0.2498	0.00685			0.3418	0.2839	0.2498
-35.7132	-4.76	-3.75212	-4.33808	-4.2834			-35.7132	0.012	0.154391	0.796956	0.321116				129.81	2.19158		2.2135		0.2832	0.2489	0.00605			0.3354	0.2832	0.2489
-35.6592	-4.76	-3.75241	-4.33066	-4.28103			-35.6592	0.012	0.152323	0.801034	0.321786				130.82	2.20825		2.23033		0.2838	0.2486	0.0062			0.3318	0.2838	0.2486
-35.6052	-4.72	-3.74991	-4.32306	-4.26432			-35.6052	0.018	0.148855	0.80423	0.323695				131.83	2.22492		2.24717		0.2841	0.2487	0.0064			0.3298	0.2841	0.2487
-35.5512	-4.72	-3.7592	-4.33513	-4.27144			-35.5512	0.018	0.145053	0.804973	0.322675				132.84	2.24158		2.264		0.2854	0.2479	0.00665			0.3283	0.2854	0.2479
-35.4971	-4.68	-3.72775	-4.31234	-4.24003			-35.4971	0.012	0.156582	0.796597	0.321726				133.85	2.25825		2.28083		0.2857	0.2468	0.00625			0.3277	0.2857	0.2468
-35.4431	-4.68	-3.69768	-4.31556	-4.23108			-35.4431	0.012	0.158404	0.788336	0.31958				134.86	2.27492		2.29767		0.287	0.2467	0.00685			0.3261	0.287	0.2467
-35.3891	-4.68	-3.70762	-4.30758	-4.23173			-35.3891	0.018	0.148945	0.789205	0.318717				135.87	2.29158		2.3145		0.2877	0.2456	0.00665			0.3265	0.2877	0.2456
-35.3351	-4.64	-3.68865	-4.29492	-4.20785			-35.3351	0.012	0.15286	0.79013	0.31833				136.88	2.30825		2.33133		0.2885	0.2459	0.0072			0.3269	0.2885	0.2459
-35.2811	-4.64	-3.67437	-4.30476	-4.20638			-35.2811	0.012	0.151582	0.783228	0.315603				137.89	2.32492		2.34817		0.2899	0.245	0.00745			0.3267	0.2899	0.245
-35.2271	-4.64	-3.63762	-4.28678	-4.18813			-35.2271	0.018	0.156031	0.781939	0.318657				138.9	2.34158		2.365		0.2913	0.2451	0.0082			0.3271	0.2913	0.2451
-35.1731	-4.6	-3.65607	-4.2984	-4.18482			-35.1731	0.012	0.146936	0.774965	0.3113				139.91	2.35825		2.38183		0.2926	0.2451	0.00885			0.3282	0.2926	0.2451
-35.119	-4.6	-3.63542	-4.27469	-4.17004			-35.119	0.012	0.148534	0.776498	0.312344				140.92	2.37492		2.39867		0.2937	0.2445	0.0091			0.3281	0.2937	0.2445
-35.065	-4.56	-3.60189	-4.27354	-4.14514			-35.065	0.012	0.148525	0.779549	0.313358				141.93	2.39158		2.4155		0.2955	0.2452	0.01035			0.3297	0.2955	0.2452
-35.011	-4.52	-3.60793	-4.27365	-4.13386			-35.011	0.018	0.144751	0.77636	0.313037				142.94	2.40825		2.43233		0.2962	0.2437	0.00995			0.3309	0.2962	0.2437
-34.957	-4.52	-3.59767	-4.27022	-4.12929			-34.957	0.018	0.143366	0.770698	0.310688				143.95	2.42492		2.44917		0.2972	0.2434	0.0103			0.3311	0.2972	0.2434
-34.9029	-4.52	-3.59607	-4.26072	-4.12559			-34.9029	0.018	0.145069	0.776807	0.313292				144.96	2.44158		2.466		0.2985	0.2438	0.01115			0.3317	0.2985	0.2438
-34.8489	-4.48	-3.5818	-4.2433	-4.1017			-34.8489	0.018	0.149231	0.769852	0.312361				145.97	2.45825		2.48283		0.2997	0.2439	0.0118			0.3334	0.2997	0.2439
-34.7949	-4.44	-3.56632	-4.24125	-4.08252			-34.7949	0.018	0.150305	0.773328	0.313878				146.98	2.47492		2.49967		0.3006	0.244	0.0123			0.3345	0.3006	0.244
-34.7409	-4.44	-3.55325	-4.22664	-4.0733			-34.7409	0.018	0.141691	0.772955	0.310882				147.99	2.49158		2.5165		0.3018	0.2434	0.0126			0.3347	0.3018	0.2434
-34.6869	-4.4	-3.53912	-4.2106	-4.04991			-34.6869	0.012	0.139423	0.769031	0.306818				149	2.50825		2.53333		0.3023	0.2439	0.0131			0.3362	0.3023	0.2439
-34.6329	-4.36	-3.52824	-4.2019	-4.03005			-34.6329	0.012	0.140015	0.768358	0.306791				150.01	2.52492		2.55017		0.3028	0.2433	0.01305			0.337	0.3028	0.2433
-34.5789	-4.36	-3.51794	-4.20388	-4.02727			-34.5789	0.012	0.139262	0.764756	0.30534				151.02	2.54158		2.567		0.304	0.2439	0.01395			0.3375	0.304	0.2439
-34.5249	-4.32	-3.49905	-4.2224	-4.01381			-34.5249	0.018	0.146421	0.7681	0.31084				152.03	2.55825		2.58383		0.3044	0.2442	0.0143			0.339	0.3044	0.2442
-34.4708	-4.32	-3.48017	-4.1945	-3.99822			-34.4708	0.018	0.137862	0.762874	0.306245				153.04	2.57492		2.60067		0.3046	0.2447	0.01465			0.3388	0.3046	0.2447
-34.4168	-4.28	-3.47557	-4.18036	-3.97864			-34.4168	0.018	0.143647	0.771139	0.310929				154.05	2.59158		2.6175		0.3061	0.2446	0.01535			0.3402	0.3061	0.2446
-34.3628	-4.24	-3.47731	-4.17497	-3.96409			-34.3628	0.018	0.135252	0.762481	0.305244				155.06	2.60825		2.63433		0.3061	0.2446	0.01535			0.3414	0.3061	0.2446
-34.3088	-4.24	-3.479	-4.18663	-3.96854			-34.3088	0.018	0.130993	0.758371	0.302455				156.07	2.62492		2.65117		0.3062	0.2446	0.0154			0.3416	0.3062	0.2446
-34.2548	-4.24	-3.47806	-4.18295	-3.967			-34.2548	0.012	0.131373	0.759355	0.300909				157.08	2.64158		2.668		0.3067	0.2452	0.01595			0.3422	0.3067	0.2452
-34.2008	-4.2	-3.46606	-4.15054	-3.93886			-34.2008	0.018	0.13986	0.757942	0.305267				158.09	2.65825		2.68483		0.3073	0.2451	0.0162			0.3426	0.3073	0.2451
-34.1467	-4.2	-3.48362	-4.18164	-3.95509			-34.1467	0.018	0.13498	0.757937	0.303639				159.1	2.67492		2.70167		0.3083	0.2458	0.01705			0.3429	0.3083	0.2458
-34.0927	-4.16	-3.45388	-4.16107	-3.92499			-34.0927	0.018	0.133342	0.761074	0.304139				160.11	2.69158		2.7185		0.3092	0.2468	0.018			0.3432	0.3092	0.2468
-34.0387	-4.16	-3.43254	-4.13692	-3.90982			-34.0387	0.018	0.135488	0.756691	0.303393				161.12	2.70825		2.73533		0.3085	0.2461	0.0173			0.3438	0.3085	0.2461
-33.9847	-4.12	-3.38205	-4.12964	-3.87723			-33.9847	0.018	0.136526	0.755948	0.303492				162.13	2.72492		2.75217		0.309	0.2467	0.01785			0.3447	0.309	0.2467
-33.9307	-4.16	-3.35531	-4.10305	-3.87279			-33.9307	0.018	0.135535	0.762796	0.305443				163.14	2.74158		2.769		0.3095	0.2469	0.0182			0.3457	0.3095	0.2469
-33.8767	-4.12	-3.38341	-4.09577	-3.86639			-33.8767	0.018	0.128925	0.761112	0.302679				164.15	2.75825		2.78583		0.3102	0.2472	0.0187			0.3457	0.3102	0.2472
-33.8227	-4.08	-3.36691	-4.11161	-3.85284			-33.8227	0.018	0.134276	0.762506	0.304928				165.16	2.77492		2.80267		0.3104	0.2471	0.01875			0.3453	0.3104	0.2471
-33.7686	-4.08	-3.34419	-4.10212	-3.8421			-33.7686	0.018	0.132867	0.751771	0.300879				166.17	2.79158		2.8195		0.3106	0.2477	0.01915			0.3463	0.3106	0.2477
-33.7146	-4.04	-3.31415	-4.07936	-3.81117			-33.7146	0.018	0.131929	0.757256	0.302395				167.18	2.80825		2.83633		0.3115	0.2486	0.02005			0.3467	0.3115	0.2486
-33.6606	-4.04	-3.32094	-4.07149	-3.81081			-33.6606	0.018	0.125779	0.753544	0.299107				168.19	2.82492		2.85317		0.3115	0.248	0.01975			0.3469	0.3115	0.248
-33.6066	-4.04	-3.29639	-4.05078	-3.79572			-33.6066	0.018	0.133351	0.753518	0.301623				169.2	2.84158		2.87		0.3127	0.2484	0.02055			0.3477	0.3127	0.2484
-33.5526	-4	-3.28584	-4.07201	-3.78595			-33.5526	0.018	0.122375	0.747089	0.295821				170.21	2.85825		2.88683		0.3127	0.2493	0.021			0.3479	0.3127	0.2493
-33.4986	-3.96	-3.27384	-4.06956	-3.7678			-33.4986	0.018	0.129523	0.736522	0.294681				171.22	2.87492		2.90367		0.3133	0.2494	0.02135			0.3485	0.3133	0.2494
-33.4445	-3.96	-3.25117	-4.04699	-3.75272			-33.4445	0.018	0.125431	0.740268	0.294566				172.23	2.89158		2.9205		0.3138	0.2491	0.02145			0.3484	0.3138	0.2491
-33.3905	-3.92	-3.26732	-4.07099	-3.75277			-33.3905	0.018	0.132908	0.740626	0.297178				173.24	2.90825		2.93733		0.315	0.2499	0.02245			0.3491	0.315	0.2499
-33.3365	-3.88	-3.252	-4.04281	-3.72494			-33.3365	0.018	0.125912	0.736606	0.293506				174.25	2.92492		2.95417		0.315	0.2504	0.0227			0.3487	0.315	0.2504
-33.2825	-3.88	-3.24965	-4.0487	-3.72612			-33.2825	0.018	0.127701	0.736462	0.294054				175.26	2.94158		2.971		0.3155	0.2506	0.02305			0.3503	0.3155	0.2506
-33.2285	-3.84	-3.2311	-4.01184	-3.69432			-33.2285	0.018	0.127283	0.73072	0.292001				176.27	2.95825		2.98783		0.3158	0.2511	0.02345			0.3505	0.3158	0.2511
-33.1745	-3.84	-3.20704	-4.0179	-3.68831			-33.1745	0.024	0.126713	0.724373	0.291695				177.28	2.97492		3.00467		0.3169	0.2515	0.0242			0.3514	0.3169	0.2515
-33.1205	-3.76	-3.20863	-3.98217	-3.65027			-33.1205	0.018	0.119012	0.725242	0.287418				178.29	2.99158		3.0215		0.3182	0.2526	0.0254			0.3523	0.3182	0.2526
-33.0664	-3.76	-3.20693	-3.99523	-3.65405			-33.0664	0.018	0.119702	0.730806	0.289503				179.3	3.00825		3.03833		0.3182	0.2523	0.02525			0.3527	0.3182	0.2523
-33.0124	-3.72	-3.19025	-3.96712	-3.62579			-33.0124	0.018	0.122629	0.724279	0.288303				180.31	3.02492		3.05517		0.3192	0.2524	0.0258			0.3533	0.3192	0.2524
-32.9584	-3.76	-3.13405	-3.97557	-3.62321			-32.9584	0.018	0.118499	0.723635	0.286711				181.32	3.04158		3.072		0.3183	0.2525	0.0254			0.3536	0.3183	0.2525
-32.9044	-3.72	-3.15609	-3.96299	-3.61303			-32.9044	0.018	0.11993	0.721757	0.286562				182.33	3.05825		3.08883		0.3191	0.2531	0.0261			0.3536	0.3191	0.2531
-32.8504	-3.72	-3.18306	-3.9637	-3.62225			-32.8504	0.018	0.119117	0.725348	0.287488				183.34	3.07492		3.10567		0.3194	0.2535	0.02645			0.3543	0.3194	0.2535
-32.7964	-3.68	-3.17135	-3.92794	-3.59309			-32.7964	0.018	0.116127	0.725006	0.286378				184.35	3.09158		3.1225		0.3202	0.2541	0.02715			0.3552	0.3202	0.2541
-32.7424	-3.64	-3.12661	-3.93785	-3.56815			-32.7424	0.018	0.118643	0.723391	0.286678				185.36	3.10825		3.13933		0.3212	0.2543	0.02775			0.3551	0.3212	0.2543
-32.6883	-3.64	-3.1211	-3.90554	-3.55554			-32.6883	0.024	0.122224	0.72179	0.289338				186.37	3.12492		3.15617		0.3214	0.2545	0.02795			0.3564	0.3214	0.2545
-32.6343	-3.64	-3.12228	-3.91758	-3.55995			-32.6343	0.018	0.112212	0.719246	0.283153				187.38	3.14158		3.173		0.3219	0.2544	0.02815			0.3557	0.3219	0.2544
-32.5803	-3.64	-3.10617	-3.93787	-3.56135			-32.5803	0.018	0.120191	0.71688	0.285024				188.39	3.15825		3.18983		0.3226	0.2553	0.02895			0.3564	0.3226	0.2553
-32.5263	-3.6	-3.10491	-3.89633	-3.53375			-32.5263	0.024	0.112153	0.716406	0.284186				189.4	3.17492		3.20667		0.323	0.2555	0.02925			0.3565	0.323	0.2555
-32.4723	-3.56	-3.10208	-3.91733	-3.52647			-32.4723	0.024	0.117965	0.717264	0.28641				190.41	3.19158		3.2235		0.3233	0.2559	0.0296			0.3571	0.3233	0.2559
-32.4182	-3.56	-3.09676	-3.89094	-3.5159			-32.4182	0.024	0.109978	0.714062	0.28268				191.42	3.20825		3.24033		0.3239	0.2562	0.03005			0.3583	0.3239	0.2562
-32.3642	-3.56	-3.05722	-3.89674	-3.50465			-32.3642	0.018	0.114647	0.709985	0.280877				192.43	3.22492		3.25717		0.3243	0.2569	0.0306			0.359	0.3243	0.2569
-32.3102	-3.52	-3.04483	-3.88507	-3.4833			-32.3102	0.024	0.112802	0.708355	0.281719				193.44	3.24158		3.274		0.3248	0.2562	0.0305			0.3588	0.3248	0.2562
-32.2562	-3.52	-3.03621	-3.86629	-3.47417			-32.2562	0.018	0.116631	0.707296	0.280642				194.45	3.25825		3.29083		0.3252	0.2572	0.0312			0.3589	0.3252	0.2572
-32.2022	-3.52	-3.05753	-3.85887	-3.4788			-32.2022	0.018	0.109895	0.7044	0.277432				195.46	3.27492		3.30767		0.3256	0.257	0.0313			0.3594	0.3256	0.257
-32.1482	-3.48	-3.00962	-3.82816	-3.43926			-32.1482	0.024	0.110232	0.703711	0.279314				196.47	3.29158		3.3245		0.3266	0.2582	0.0324			0.3599	0.3266	0.2582
-32.0941	-3.48	-2.99338	-3.81673	-3.43004			-32.0941	0.024	0.110349	0.70217	0.27884				197.48	3.30825		3.34133		0.3272	0.2588	0.033			0.3603	0.3272	0.2588
-32.0401	-3.44	-2.98524	-3.8149	-3.41338			-32.0401	0.024	0.112162	0.700523	0.278895				198.49	3.32492		3.35817		0.3277	0.2585	0.0331			0.3611	0.3277	0.2585
-31.9861	-3.4	-2.96336	-3.81266	-3.39201			-31.9861	0.018	0.112478	0.702102	0.277527				199.5	3.34158		3.375		0.3276	0.2594	0.0335			0.3623	0.3276	0.2594
-31.9321	-3.4	-2.96321	-3.78891	-3.38404			-31.9321	0.024	0.109692	0.700367	0.27802				200.51	3.35825		3.39183		0.3276	0.2597	0.03365			0.3615	0.3276	0.2597
-31.8781	-3.36	-2.9471	-3.79233	-3.36648			-31.8781	0.018	0.107717	0.695258	0.273659				201.52	3.37492		3.40867		0.3281	0.2597	0.0339			0.3623	0.3281	0.2597
-31.8241	-3.32	-2.93801	-3.75372	-3.33725			-31.8241	0.018	0.108153	0.698508	0.274887				202.53	3.39158		3.4255		0.3284	0.261	0.0347			0.3628	0.3284	0.261
-31.7701	-3.32	-2.93255	-3.76377	-3.33877			-31.7701	0.024	0.113278	0.694864	0.27738				203.54	3.40825		3.44233		0.3286	0.2607	0.03465			0.3628	0.3286	0.2607
-31.716	-3.32	-2.9373	-3.74598	-3.33443			-31.716	0.024	0.111562	0.68732	0.274294				204.55	3.42492		3.45917		0.3295	0.2612	0.03535			0.3636	0.3295	0.2612
-31.662	-3.28	-2.9042	-3.72362	-3.3026			-31.662	0.024	0.107059	0.682987	0.271349				205.56	3.44158		3.476		0.33	0.2621	0.03605			0.3644	0.33	0.2621
-31.608	-3.28	-2.88196	-3.72178	-3.29458			-31.608	0.018	0.105973	0.678827	0.2676				206.57	3.45825		3.49283		0.3303	0.2615	0.0359			0.3644	0.3303	0.2615
-31.554	-3.24	-2.89902	-3.67002	-3.26968			-31.554	0.024	0.104825	0.681102	0.269976				207.58	3.47492		3.50967		0.3302	0.2618	0.036			0.3649	0.3302	0.2618
-31.5	-3.24	-2.87383	-3.65813	-3.25732			-31.5	0.024	0.105473	0.679774	0.269749				208.59	3.49158		3.5265		0.3314	0.2623	0.03685			0.3651	0.3314	0.2623
-31.4459	-3.2	-2.90597	-3.66522	-3.25706			-31.4459	0.024	0.101196	0.676952	0.267383				209.6	3.50825		3.54333		0.3313	0.2618	0.03655			0.3651	0.3313	0.2618
-31.3919	-3.2	-2.88698	-3.65555	-3.24751			-31.3919	0.018	0.104699	0.681947	0.268215				210.61	3.52492		3.56017		0.332	0.2621	0.03705			0.3657	0.332	0.2621
-31.3379	-3.16	-2.86572	-3.59927	-3.20833			-31.3379	0.024	0.107095	0.679296	0.27013				211.62	3.54158		3.577		0.3323	0.2623	0.0373			0.3665	0.3323	0.2623
-31.2839	-3.12	-2.83956	-3.60255	-3.18737			-31.2839	0.024	0.10296	0.67727	0.268077				212.63	3.55825		3.59383		0.3327	0.2632	0.03795			0.3672	0.3327	0.2632
-31.2299	-3.12	-2.82338	-3.59583	-3.17974			-31.2299	0.024	0.101444	0.675032	0.266826				213.64	3.57492		3.61067		0.3332	0.2637	0.03845			0.3678	0.3332	0.2637
-31.1759	-3.08	-2.8246	-3.59018	-3.16493			-31.1759	0.024	0.105689	0.673974	0.267888				214.65	3.59158		3.6275		0.3339	0.2637	0.0388			0.3672	0.3339	0.2637
-31.1218	-3.04	-2.82654	-3.58417	-3.15024			-31.1218	0.018	0.10739	0.6705	0.265297				215.66	3.60825		3.64433		0.334	0.2643	0.03915			0.3676	0.334	0.2643
-31.0678	-3	-2.78756	-3.57326	-3.12027			-31.0678	0.024	0.11147	0.667114	0.267528				216.67	3.62492		3.66117		0.334	0.2643	0.03915			0.3686	0.334	0.2643
-31.0138	-3	-2.76578	-3.55394	-3.10657			-31.0138	0.024	0.102956	0.665075	0.26401				217.68	3.64158		3.678		0.3338	0.264	0.0389			0.3686	0.3338	0.264
-30.9598	-2.96	-2.79584	-3.53512	-3.09699			-30.9598	0.024	0.106776	0.66291	0.264562				218.69	3.65825		3.69483		0.3344	0.2647	0.03955			0.3688	0.3344	0.2647
-30.9058	-2.88	-2.80335	-3.5564	-3.07992			-30.9058	0.024	0.101916	0.663737	0.263218				219.7	3.67492		3.71167		0.3348	0.2648	0.0398			0.369	0.3348	0.2648
-30.8518	-2.8	-2.78543	-3.52321	-3.03621			-30.8518	0.024	0.102206	0.665687	0.263964				220.71	3.69158		3.7285		0.3352	0.2647	0.03995			0.3696	0.3352	0.2647
-30.7978	-2.76	-2.78559	-3.50279	-3.01613			-30.7978	0.024	0.101747	0.661998	0.262582				221.72	3.70825		3.74533		0.3356	0.2646	0.0401			0.3701	0.3356	0.2646
-30.7437	-2.72	-2.76124	-3.50038	-2.99387			-30.7437	0.024	0.105453	0.666438	0.265297				222.73	3.72492		3.76217		0.3353	0.2652	0.04025			0.3706	0.3353	0.2652
-30.6897	-2.72	-2.74165	-3.48822	-2.98329			-30.6897	0.024	0.102499	0.660876	0.262458				223.74	3.74158		3.779		0.3357	0.2653	0.0405			0.3707	0.3357	0.2653
-30.6356	-2.72	-2.71757	-3.4974	-2.97832			-30.6356	0.018	0.107186	0.654784	0.25999				224.75	3.75825		3.79583		0.3358	0.2651	0.04045			0.3704	0.3358	0.2651
-30.5816	-2.72	-2.70772	-3.49155	-2.97309			-30.5816	0.024	0.104866	0.654974	0.26128				225.76	3.77492		3.81267		0.3367	0.266	0.04135			0.3705	0.3367	0.266
-30.5276	-2.72	-2.70286	-3.46684	-2.96323			-30.5276	0.024	0.107206	0.651314	0.26084				226.77	3.79158		3.8295		0.3371	0.2657	0.0414			0.3712	0.3371	0.2657
-30.4736	-2.72	-2.67938	-3.44598	-2.94845			-30.4736	0.024	0.10769	0.644831	0.25884				227.78	3.80825		3.84633		0.3371	0.2661	0.0416			0.371	0.3371	0.2661
-30.4196	-2.72	-2.68744	-3.45401	-2.95382			-30.4196	0.018	0.103405	0.649145	0.25685				228.79	3.82492		3.86317		0.3371	0.2659	0.0415			0.3721	0.3371	0.2659
-30.3655	-2.72	-2.67828	-3.43531	-2.94453			-30.3655	0.018	0.105863	0.644384	0.256083				229.8	3.84158		3.88		0.3376	0.2665	0.04205			0.3719	0.3376	0.2665
-30.3115	-2.76	-2.64226	-3.42249	-2.94158			-30.3115	0.018	0.102317	0.643074	0.254464				230.81	3.85825		3.89683		0.3384	0.2666	0.0425			0.3722	0.3384	0.2666
-30.2575	-2.76	-2.63691	-3.43074	-2.94255			-30.2575	0.024	0.104339	0.641708	0.256682				231.82	3.87492		3.91367		0.3386	0.2665	0.04255			0.3718	0.3386	0.2665
-30.2034	-2.76	-2.63266	-3.41716	-2.93661			-30.2034	0.024	0.112122	0.635558	0.257227				232.83	3.89158		3.9305		0.3392	0.2667	0.04295			0.3718	0.3392	0.2667
-30.1494	-2.76	-2.62803	-3.38698	-2.925			-30.1494	0.024	0.106913	0.634586	0.255166				233.84	3.90825		3.94733		0.3404	0.2674	0.0439			0.3731	0.3404	0.2674
-30.0954	-2.76	-2.60777	-3.36869	-2.91215			-30.0954	0.024	0.101241	0.629438	0.25156				234.85	3.92492		3.96417		0.34	0.2667	0.04335			0.3731	0.34	0.2667
-30.0414	-2.72	-2.59838	-3.359	-2.89246			-30.0414	0.024	0.104213	0.629689	0.252634				235.86	3.94158		3.981		0.3404	0.2672	0.0438			0.3745	0.3404	0.2672
-29.9873	-2.76	-2.57857	-3.34518	-2.89459			-29.9873	0.024	0.0995436	0.627571	0.250372				236.87	3.95825		3.99783		0.3409	0.2674	0.04415			0.3738	0.3409	0.2674
-29.9333	-2.72	-2.59376	-3.34728	-2.88701			-29.9333	0.024	0.108839	0.627288	0.253376				237.88	3.97492		4.01467		0.3405	0.2669	0.0437			0.3741	0.3405	0.2669
-29.8793	-2.68	-2.57224	-3.33572	-2.86265			-29.8793	0.024	0.10663	0.622393	0.251008				238.89	3.99158		4.0315		0.3408	0.2678	0.0443			0.3736	0.3408	0.2678
-29.8253	-2.68	-2.56918	-3.3263	-2.85849			-29.8253	0.024	0.106582	0.617407	0.24933				239.9	4.00825		4.04833		0.3412	0.2673	0.04425			0.3746	0.3412	0.2673
-29.7713	-2.68	-2.53212	-3.33649	-2.84954			-29.7713	0.024	0.106013	0.613848	0.247954				240.91	4.02492		4.06517		0.3416	0.2677	0.04465			0.3749	0.3416	0.2677
-29.7173	-2.68	-2.53303	-3.31745	-2.84349			-29.7173	0.024	0.10708	0.617286	0.249455				241.92	4.04158		4.082		0.3418	0.2684	0.0451			0.3756	0.3418	0.2684
-29.6633	-2.68	-2.55818	-3.30144	-2.84654			-29.6633	0.024	0.106828	0.616183	0.249004				242.93	4.05825		4.09883		0.3419	0.2688	0.04535			0.3753	0.3419	0.2688
-29.6092	-2.64	-2.50618	-3.29903	-2.81507			-29.6092	0.024	0.10328	0.60738	0.244887				243.94	4.07492		4.11567		0.3418	0.2681	0.04495			0.3751	0.3418	0.2681
-29.5552	-2.64	-2.48242	-3.26696	-2.79646			-29.5552	0.024	0.104198	0.604489	0.244229				244.95	4.09158		4.1325		0.3423	0.2687	0.0455			0.3753	0.3423	0.2687
-29.5012	-2.64	-2.49345	-3.25912	-2.79752			-29.5012	0.024	0.103507	0.608114	0.245207				245.96	4.10825		4.14933		0.3421	0.2695	0.0458			0.3763	0.3421	0.2695
-29.4472	-2.6	-2.50389	-3.26378	-2.78922			-29.4472	0.024	0.100863	0.600853	0.241905				246.97	4.12492		4.16617		0.3426	0.2689	0.04575			0.3758	0.3426	0.2689
-29.3932	-2.6	-2.48996	-3.26036	-2.78344			-29.3932	0.024	0.10514	0.598247	0.242462				247.98	4.14158		4.183		0.3425	0.2691	0.0458			0.3759	0.3425	0.2691
-29.3392	-2.56	-2.45652	-3.22545	-2.74732			-29.3392	0.024	0.100361	0.599581	0.241314				248.99	4.15825		4.19983		0.3429	0.2691	0.046			0.3764	0.3429	0.2691
-29.2852	-2.56	-2.44391	-3.21184	-2.73858			-29.2852	0.024	0.100116	0.597271	0.240462				250	4.17492		4.21667		0.3435	0.2701	0.0468			0.3767	0.3435	0.2701
-29.2312	-2.52	-2.42259	-3.19854	-2.71371			-29.2312	0.024	0.101218	0.59595	0.240389				251.01	4.19158		4.2335		0.3433	0.2701	0.0467			0.3767	0.3433	0.2701
-29.1771	-2.52	-2.44422	-3.16906	-2.71109			-29.1771	0.024	0.0999504	0.590858	0.23827				252.02	4.20825		4.25033		0.344	0.2705	0.04725			0.3772	0.344	0.2705
-29.1231	-2.52	-2.43814	-3.1876	-2.71525			-29.1231	0.024	0.103892	0.593869	0.240587				253.03	4.22492		4.26717		0.3438	0.2707	0.04725			0.3774	0.3438	0.2707
-29.0691	-2.52	-2.4404	-3.16462	-2.70834			-29.0691	0.024	0.101891	0.588407	0.238099				254.04	4.24158		4.284		0.3443	0.2703	0.0473			0.3777	0.3443	0.2703
-29.0151	-2.48	-2.42265	-3.16698	-2.68988			-29.0151	0.024	0.0953514	0.587879	0.235743				255.05	4.25825		4.30083		0.3447	0.2705	0.0476			0.3781	0.3447	0.2705
-28.9611	-2.48	-2.40618	-3.15605	-2.68075			-28.9611	0.018	0.102173	0.586367	0.235513				256.06	4.27492		4.31767		0.3443	0.2706	0.04745			0.378	0.3443	0.2706
-28.9071	-2.44	-2.38016	-3.14454	-2.6549			-28.9071	0.024	0.102962	0.58441	0.237124				257.07	4.29158		4.3345		0.3451	0.2708	0.04795			0.3784	0.3451	0.2708
-28.853	-2.48	-2.39327	-3.12298	-2.66542			-28.853	0.024	0.0997794	0.575158	0.232979				258.08	4.30825		4.35133		0.3449	0.2711	0.048			0.3782	0.3449	0.2711
-28.7991	-2.44	-2.40949	-3.113	-2.65417			-28.7991	0.024	0.101826	0.578971	0.234932				259.09	4.32492		4.36817		0.3447	0.2715	0.0481			0.3781	0.3447	0.2715
-28.745	-2.4	-2.38582	-3.09724	-2.62769			-28.745	0.024	0.102501	0.576821	0.234441				260.1	4.34158		4.385		0.3455	0.2717	0.0486			0.3784	0.3455	0.2717
-28.691	-2.4	-2.42422	-3.09978	-2.64133			-28.691	0.024	0.0971568	0.577112	0.232756				261.11	4.35825		4.40183		0.3454	0.2713	0.04835			0.3791	0.3454	0.2713
-28.637	-2.4	-2.3864	-3.06039	-2.6156			-28.637	0.024	0.0984996	0.57644	0.23298				262.12	4.37492		4.41867		0.3462	0.2724	0.0493			0.3789	0.3462	0.2724
-28.583	-2.4	-2.37961	-3.06852	-2.61604			-28.583	0.024	0.100066	0.572188	0.232084				263.13	4.39158		4.4355		0.3464	0.2724	0.0494			0.3783	0.3464	0.2724
-28.529	-2.36	-2.38538	-3.06558	-2.60365			-28.529	0.018	0.099783	0.571096	0.229626				264.14	4.40825		4.45233		0.3458	0.2724	0.0491			0.3789	0.3458	0.2724
-28.475	-2.36	-2.35239	-3.0461	-2.58617			-28.475	0.018	0.101407	0.567856	0.229087				265.15	4.42492		4.46917		0.346	0.2724	0.0492			0.3796	0.346	0.2724
-28.421	-2.32	-2.33214	-3.04115	-2.56443			-28.421	0.018	0.096498	0.569101	0.227866				266.16	4.44158		4.486		0.3466	0.2726	0.0496			0.3796	0.3466	0.2726
-28.3669	-2.32	-2.34059	-3.03147	-2.56402			-28.3669	0.024	0.103367	0.573799	0.233722				267.17	4.45825		4.50283		0.3471	0.273	0.05005			0.3792	0.3471	0.273
-28.3129	-2.32	-2.33106	-3.01373	-2.55493			-28.3129	0.024	0.0959832	0.568268	0.229417				268.18	4.47492		4.51967		0.347	0.2725	0.04975			0.3794	0.347	0.2725
-28.2589	-2.28	-2.34863	-3.00674	-2.54513			-28.2589	0.024	0.0995508	0.567811	0.230454				269.19	4.49158		4.5365		0.3471	0.2722	0.04965			0.38	0.3471	0.2722
-28.2049	-2.28	-2.33498	-2.95848	-2.52449			-28.2049	0.018	0.095265	0.567136	0.2268				270.2	4.50825		4.55333		0.348	0.2732	0.0506			0.3795	0.348	0.2732
-28.1509	-2.28	-2.31354	-2.94776	-2.51377			-28.1509	0.024	0.0957726	0.560005	0.226593				271.21	4.52492		4.57017		0.3474	0.2731	0.05025			0.38	0.3474	0.2731
-28.0969	-2.28	-2.31248	-2.96582	-2.51943			-28.0969	0.024	0.098361	0.564676	0.229012				272.22	4.54158		4.587		0.3473	0.2726	0.04995			0.3803	0.3473	0.2726
-28.0428	-2.28	-2.30717	-2.93856	-2.50858			-28.0428	0.018	0.0983844	0.566004	0.227463				273.23	4.55825		4.60383		0.3477	0.2728	0.05025			0.3798	0.3477	0.2728
-27.9888	-2.24	-2.30238	-2.96412	-2.50217			-27.9888	0.018	0.096111	0.560694	0.224935				274.24	4.57492		4.62067		0.348	0.2732	0.0506			0.38	0.348	0.2732
-27.9348	-2.24	-2.28981	-2.93222	-2.48735			-27.9348	0.024	0.0928332	0.55535	0.224061				275.25	4.59158		4.6375		0.3479	0.273	0.05045			0.3808	0.3479	0.273
-27.8808	-2.2	-2.29088	-2.93176	-2.47421			-27.8808	0.018	0.0944676	0.555316	0.222594				276.26	4.60825		4.65433		0.348	0.2736	0.0508			0.3806	0.348	0.2736
-27.8268	-2.2	-2.28065	-2.9131	-2.46459			-27.8268	0.018	0.0960858	0.552746	0.222277				277.27	4.62492		4.67117		0.3478	0.2734	0.0506			0.3811	0.3478	0.2734
-27.7728	-2.16	-2.24252	-2.88836	-2.43029			-27.7728	0.024	0.0932526	0.552818	0.223357				278.28	4.64158		4.688		0.3479	0.2735	0.0507			0.3809	0.3479	0.2735
-27.7188	-2.16	-2.22985	-2.88035	-2.4234			-27.7188	0.018	0.0904986	0.548329	0.218943				279.29	4.65825		4.70483		0.3478	0.2738	0.0508			0.3813	0.3478	0.2738
-27.6648	-2.16	-2.21811	-2.86362	-2.41391			-27.6648	0.018	0.094401	0.547543	0.219981				280.3	4.67492		4.72167		0.3488	0.2741	0.05145			0.381	0.3488	0.2741
-27.6108	-2.12	-2.23108	-2.85116	-2.40075			-27.6108	0.024	0.09189	0.548366	0.221419				281.31	4.69158		4.7385		0.3482	0.2746	0.0514			0.3811	0.3482	0.2746
-27.5567	-2.12	-2.23503	-2.83771	-2.39758			-27.5567	0.024	0.0902574	0.551299	0.221852				282.32	4.70825		4.75533		0.3484	0.2755	0.05195			0.3816	0.3484	0.2755
-27.5027	-2.12	-2.21676	-2.84396	-2.39357			-27.5027	0.018	0.0942588	0.543217	0.218492				283.33	4.72492		4.77217		0.3483	0.2752	0.05175			0.3813	0.3483	0.2752
-27.4487	-2.12	-2.20978	-2.84186	-2.39055			-27.4487	0.024	0.0933084	0.551179	0.222829				284.34	4.74158		4.789		0.3489	0.275	0.05195			0.381	0.3489	0.275
-27.3947	-2.08	-2.1978	-2.81604	-2.36462			-27.3947	0.024	0.0895212	0.545118	0.219546				285.35	4.75825		4.80583		0.3492	0.275	0.0521			0.3811	0.3492	0.275
-27.3407	-2.08	-2.21448	-2.79682	-2.36377			-27.3407	0.018	0.0966744	0.543356	0.219344				286.36	4.77492		4.82267		0.349	0.2754	0.0522			0.3815	0.349	0.2754
-27.2873	-2.04	-2.23675	-2.76249	-2.34641			-27.2873	0.018	0.0920088	0.540128	0.216712				287.37	4.79158		4.8395		0.3494	0.2751	0.05225			0.3821	0.3494	0.2751
-27.2339	-2	-2.23678	-2.78722	-2.34133			-27.2339	0.024	0.0921492	0.545809	0.220653				288.38	4.80825		4.85633		0.3501	0.2759	0.053			0.3821	0.3501	0.2759
-27.1799	-2	-2.22575	-2.74343	-2.32306			-27.1799	0.018	0.0905904	0.538884	0.215825				289.39	4.82492		4.87317		0.3495	0.2757	0.0526			0.3819	0.3495	0.2757
-27.1259	-2	-2.19553	-2.75094	-2.31549			-27.1259	0.018	0.0938862	0.540212	0.217366				290.4	4.84158		4.89		0.3501	0.2754	0.05275			0.3814	0.3501	0.2754
-27.0725	-2	-2.18467	-2.70903	-2.2979			-27.0725	0.018	0.0915606	0.535726	0.215095				291.41	4.85825		4.90683		0.35	0.2758	0.0529			0.382	0.35	0.2758
-27.0192	-2	-2.17821	-2.72845	-2.30222			-27.0192	0.018	0.0933012	0.536567	0.215956				292.42	4.87492		4.92367		0.3501	0.2754	0.05275			0.3815	0.3501	0.2754
-26.9659	-1.96	-2.1445	-2.68959	-2.26469			-26.9659	0.018	0.090954	0.531671	0.213542				293.43	4.89158		4.9405		0.35	0.2752	0.0526			0.382	0.35	0.2752
-26.9125	-1.96	-2.15294	-2.70259	-2.27184			-26.9125	0.018	0.0860058	0.533003	0.212336				294.44	4.90825		4.95733		0.3502	0.2754	0.0528			0.3816	0.3502	0.2754
-26.8585	-1.92	-2.15428	-2.68603	-2.25344			-26.8585	0.018	0.0815076	0.534551	0.211353				295.45	4.92492		4.97417		0.3503	0.2753	0.0528			0.3815	0.3503	0.2753
-26.8045	-1.88	-2.17128	-2.6585	-2.23659			-26.8045	0.018	0.0864558	0.533125	0.212527				296.46	4.94158		4.991		0.3504	0.2742	0.0523			0.3822	0.3504	0.2742
-26.7512	-1.88	-2.15051	-2.65178	-2.22743			-26.7512	0.018	0.0840348	0.529212	0.210416				297.47	4.95825		5.00783		0.3501	0.275	0.05255			0.3822	0.3501	0.275
-26.6978	-1.88	-2.12306	-2.63935	-2.21414			-26.6978	0.018	0.0833868	0.52815	0.209846				298.48	4.97492		5.02467		0.3509	0.2756	0.05325			0.3824	0.3509	0.2756
-26.6445	-1.84	-2.14052	-2.63946	-2.20666			-26.6445	0.018	0.0919656	0.526213	0.21206				299.49	4.99158		5.0415		0.3503	0.274	0.05215			0.3825	0.3503	0.274
-26.5904	-1.88	-2.13736	-2.64119	-2.21952			-26.5904	0.018	0.0796824	0.526993	0.208225				300.5	5.00825		5.05833		0.3503	0.2747	0.0525			0.3824	0.3503	0.2747
-26.5371	-1.88	-2.1266	-2.57737	-2.19465			-26.5371	0.018	0.0814032	0.521029	0.206811				301.51	5.02492		5.07517		0.3504	0.2746	0.0525			0.3825	0.3504	0.2746
-26.4838	-1.84	-2.10535	-2.54846	-2.1646			-26.4838	0.018	0.0846198	0.524845	0.209155				302.52	5.04158		5.092		0.3508	0.2752	0.053			0.3824	0.3508	0.2752
-26.4304	-1.8	-2.10494	-2.52024	-2.14173			-26.4304	0.024	0.077445	0.522424	0.207956				303.53	5.05825		5.10883		0.351	0.2754	0.0532			0.3825	0.351	0.2754
-26.3771	-1.84	-2.07023	-2.53112	-2.14712			-26.3771	0.018	0.0790452	0.52115	0.206065				304.54	5.07492		5.12567		0.3954	0.2822	0.0788			0.3829	0.3954	0.2822
-26.3237	-1.84	-2.07032	-2.52843	-2.14625			-26.3237	0.018	0.0807498	0.519786	0.206179				305.55	5.09158		5.1425		0.5408	0.4209	0.22085			0.383	0.5408	0.4209
-26.2704	-1.8	-2.05732	-2.52282	-2.12671			-26.2704	0.018	0.084573	0.519014	0.207196				306.56	5.10825		5.15933		0.5416	0.4243	0.22295			0.3829	0.5416	0.4243
-26.2172	-1.8	-2.06988	-2.4945	-2.12146			-26.2172	0.018	0.085509	0.518495	0.207335				307.57	5.12492		5.17617		0.5444	0.4269	0.22565			0.5502	0.5444	0.4269
-26.1641	-1.8	-2.07025	-2.45899	-2.10975			-26.1641	0.024	0.080388	0.520082	0.208157				308.58	5.14158		5.193		0.5483	0.4298	0.22905			0.6079	0.5483	0.4298
-26.111	-1.76	-2.0413	-2.45002	-2.08377			-26.111	0.018	0.0768384	0.516373	0.203737				309.59	5.15825		5.20983		0.5516	0.4329	0.23225			0.6053	0.5516	0.4329
-26.0576	-1.72	-2.06118	-2.44383	-2.075			-26.0576	0.018	0.0790974	0.516486	0.204528				310.6	5.17492		5.22667		0.5546	0.435	0.2348			0.6063	0.5546	0.435
-26.0045	-1.68	-2.00345	-2.42814	-2.0372			-26.0045	0.024	0.079137	0.51869	0.207276				311.61	5.19158		5.2435		0.5563	0.4361	0.2362			0.6073	0.5563	0.4361
-25.9511	-1.64	-2.00846	-2.4243	-2.02425			-25.9511	0.018	0.0737784	0.512459	0.201412				312.62	5.20825		5.26033		0.5566	0.4368	0.2367			0.6077	0.5566	0.4368
-25.8975	-1.64	-2.02515	-2.41625	-2.02713			-25.8975	0.024	0.0799182	0.517024	0.206981				313.63	5.22492		5.27717		0.5574	0.4376	0.2375			0.6083	0.5574	0.4376
-25.8434	-1.6	-2.01886	-2.37185	-1.9969			-25.8434	0.018	0.078084	0.517604	0.204563				314.64	5.24158		5.294		0.5583	0.4378	0.23805			0.6078	0.5583	0.4378
-25.7901	-1.6	-2.02593	-2.37993	-2.00195			-25.7901	0.018	0.076203	0.514044	0.202749				315.65	5.25825		5.31083		0.5587	0.4384	0.23855			0.6079	0.5587	0.4384
-25.7361	-1.6	-2.02717	-2.37731	-2.00149			-25.7361	0.018	0.0742896	0.512569	0.20162				316.66	5.27492		5.32767		0.5593	0.4385	0.2389			0.6061	0.5593	0.4385
-25.6821	-1.6	-2.01459	-2.35252	-1.98903			-25.6821	0.024	0.079893	0.51749	0.207128				317.67	5.29158		5.3445		0.5577	0.4383	0.238			0.6045	0.5577	0.4383
-25.6287	-1.64	-1.97501	-2.358	-1.991			-25.6287	0.018	0.0780912	0.505787	0.200626				318.68	5.30825		5.36133		0.5578	0.4374	0.2376			0.6039	0.5578	0.4374
-25.5747	-1.64	-1.97276	-2.35197	-1.98824			-25.5747	0.018	0.077823	0.514098	0.203307				319.69	5.32492		5.37817		0.558	0.4368	0.2374			0.6035	0.558	0.4368
-25.5214	-1.64	-1.99119	-2.32236	-1.98452			-25.5214	0.018	0.0784476	0.509518	0.201988				320.7	5.34158		5.395		0.5568	0.4359	0.23635			0.6025	0.5568	0.4359
-25.468	-1.64	-2.01762	-2.29942	-1.98568			-25.468	0.018	0.0744264	0.508316	0.200248				321.71	5.35825		5.41183		0.5566	0.4349	0.23575			0.6011	0.5566	0.4349
-25.4147	-1.6	-2.00891	-2.28152	-1.96347			-25.4147	0.018	0.0804438	0.506078	0.201507				322.72	5.37492		5.42867		0.5558	0.4337	0.23475			0.6014	0.5558	0.4337
-25.3616	-1.6	-1.98798	-2.26723	-1.95174			-25.3616	0.018	0.0771534	0.500897	0.198683				323.73	5.39158		5.4455		0.5555	0.4325	0.234			0.6003	0.5555	0.4325
-25.3084	-1.56	-1.97962	-2.27474	-1.93812			-25.3084	0.018	0.0736506	0.504437	0.198696				324.74	5.40825		5.46233		0.5547	0.4314	0.23305			0.5996	0.5547	0.4314
-25.2553	-1.56	-1.95377	-2.2625	-1.92542			-25.2553	0.018	0.0744066	0.510016	0.200807				325.75	5.42492		5.47917		0.5542	0.4302	0.2322			0.5994	0.5542	0.4302
-25.2021	-1.52	-1.95961	-2.25299	-1.91087			-25.2021	0.018	0.0731664	0.50572	0.198962				326.76	5.44158		5.496		0.5533	0.4294	0.23135			0.5988	0.5533	0.4294
-25.149	-1.48	-1.94435	-2.23131	-1.88522			-25.149	0.018	0.078147	0.50184	0.199329				327.77	5.45825		5.51283		0.552	0.4284	0.2302			0.5991	0.552	0.4284
-25.0959	-1.48	-1.9225	-2.22305	-1.87519			-25.0959	0.018	0.0734742	0.503022	0.198165				328.78	5.47492		5.52967		0.5511	0.427	0.22905			0.5981	0.5511	0.427
-25.0427	-1.44	-1.90391	-2.22283	-1.85558			-25.0427	0.018	0.0733698	0.501546	0.197639				329.79	5.49158		5.5465		0.5506	0.4256	0.2281			0.5974	0.5506	0.4256
-24.9896	-1.48	-1.87803	-2.22119	-1.85974			-24.9896	0.018	0.078237	0.497692	0.197976				330.8	5.50825		5.56333		0.5496	0.4246	0.2271			0.5989	0.5496	0.4246
-24.9365	-1.44	-1.896	-2.21538	-1.85046			-24.9365	0.018	0.0756486	0.49945	0.197699				331.81	5.52492		5.58017		0.5483	0.4228	0.22555			0.5993	0.5483	0.4228
-24.8833	-1.48	-1.90144	-2.16019	-1.84721			-24.8833	0.018	0.0783036	0.495982	0.197428				332.82	5.54158		5.597		0.5458	0.4213	0.22355			0.5992	0.5458	0.4213
-24.8302	-1.48	-1.87935	-2.1575	-1.83895			-24.8302	0.018	0.0703692	0.492625	0.193665				333.83	5.55825		5.61383		0.5449	0.4197	0.2223			0.5993	0.5449	0.4197
-24.7771	-1.44	-1.87238	-2.1656	-1.826			-24.7771	0.018	0.0684918	0.494507	0.193666				334.84	5.57492		5.63067		0.5438	0.4185	0.22115			0.5976	0.5438	0.4185
-24.7239	-1.44	-1.84328	-2.14768	-1.81032			-24.7239	0.018	0.072216	0.493523	0.19458				335.85	5.59158		5.6475		0.5419	0.4176	0.21975			0.5967	0.5419	0.4176
-24.6708	-1.44	-1.8366	-2.1254	-1.80067			-24.6708	0.018	0.073188	0.492601	0.194596				336.86	5.60825		5.66433		0.5401	0.4165	0.2183			0.5967	0.5401	0.4165
-24.6176	-1.44	-1.82918	-2.14734	-1.80551			-24.6176	0.018	0.0713772	0.493968	0.194448				337.87	5.62492		5.68117		0.5383	0.4149	0.2166			0.5961	0.5383	0.4149
-24.5645	-1.44	-1.82989	-2.14464	-1.80484			-24.5645	0.018	0.0733752	0.491456	0.194277				338.88	5.64158		5.698		0.5366	0.4133	0.21495			0.5957	0.5366	0.4133
-24.5114	-1.4	-1.83208	-2.13315	-1.78841			-24.5114	0.018	0.0688716	0.488874	0.191915				339.89	5.65825		5.71483		0.5347	0.4124	0.21355			0.5948	0.5347	0.4124
-24.4582	-1.36	-1.82193	-2.13497	-1.7723			-24.4582	0.018	0.0749862	0.490697	0.194561				340.9	5.67492		5.73167		0.5324	0.4108	0.2116			0.5943	0.5324	0.4108
-24.4051	-1.32	-1.80974	-2.13886	-1.7562			-24.4051	0.018	0.067788	0.482977	0.189588				341.91	5.69158		5.7485		0.531	0.4095	0.21025			0.593	0.531	0.4095
-24.352	-1.28	-1.78827	-2.12332	-1.73053			-24.352	0.018	0.0657756	0.48487	0.189548				342.92	5.70825		5.76533		0.5288	0.4083	0.20855			0.5913	0.5288	0.4083
-24.2988	-1.28	-1.81041	-2.10457	-1.73166			-24.2988	0.018	0.0771282	0.480992	0.19204				343.93	5.72492		5.78217		0.5268	0.4074	0.2071			0.5887	0.5268	0.4074
-24.2457	-1.28	-1.81641	-2.05461	-1.71701			-24.2457	0.018	0.072936	0.489032	0.193323				344.94	5.74158		5.799		0.5247	0.4065	0.2056			0.5858	0.5247	0.4065
-24.1925	-1.28	-1.8124	-2.06117	-1.71786			-24.1925	0.018	0.0722844	0.481901	0.190728				345.95	5.75825		5.81583		0.523	0.406	0.2045			0.5838	0.523	0.406
-24.1394	-1.28	-1.79194	-2.0618	-1.71125			-24.1394	0.018	0.0730674	0.480836	0.190635				346.96	5.77492		5.83267		0.5219	0.4054	0.20365			0.5824	0.5219	0.4054
-24.0863	-1.28	-1.77281	-2.04247	-1.69843			-24.0863	0.018	0.0723852	0.475865	0.18875				347.97	5.79158		5.8495		0.5201	0.4047	0.2024			0.581	0.5201	0.4047
-24.0331	-1.28	-1.7448	-2.04258	-1.68913			-24.0331	0.018	0.0705978	0.472975	0.187191				348.98	5.80825		5.86633		0.5186	0.4039	0.20125			0.5796	0.5186	0.4039
-23.98	-1.28	-1.72255	-1.99464	-1.66573			-23.98	0.018	0.0745236	0.472776	0.188433				349.99	5.82492		5.88317		0.5167	0.4035	0.2001			0.5782	0.5167	0.4035
-23.9268	-1.28	-1.72765	-2.02022	-1.67596			-23.9268	0.018	0.0698094	0.475214	0.187675				351	5.84158		5.9		0.5151	0.4031	0.1991			0.5767	0.5151	0.4031
-23.8737	-1.24	-1.72682	-1.98467	-1.6505			-23.8737	0.018	0.0666576	0.46867	0.184442				352.01	5.85825		5.91683		0.5134	0.4024	0.1979			0.5741	0.5134	0.4024
-23.8206	-1.28	-1.74606	-1.98834	-1.67147			-23.8206	0.018	0.068688	0.465839	0.184176				353.02	5.87492		5.93367		0.5114	0.4017	0.19655			0.5724	0.5114	0.4017
-23.7674	-1.24	-1.76342	-1.97828	-1.66057			-23.7674	0.018	0.068499	0.467062	0.18452				354.03	5.89158		5.9505		0.5098	0.4013	0.19555			0.5711	0.5098	0.4013
-23.7143	-1.24	-1.77627	-1.9523	-1.65619			-23.7143	0.018	0.0613584	0.467828	0.182396				355.04	5.90825		5.96733		0.5088	0.4009	0.19485			0.5697	0.5088	0.4009
-23.6612	-1.24	-1.75769	-1.95863	-1.65211			-23.6612	0.018	0.0641682	0.46043	0.180866				356.05	5.92492		5.98417		0.5073	0.4007	0.194			0.5684	0.5073	0.4007
-23.608	-1.24	-1.74923	-1.95703	-1.64875			-23.608	0.018	0.0626292	0.458346	0.179658				357.06	5.94158		6.001		0.5061	0.4002	0.19315			0.5663	0.5061	0.4002
-23.5549	-1.24	-1.73053	-1.91518	-1.62857			-23.5549	0.018	0.0628182	0.461406	0.180741				358.07	5.95825		6.01783		0.5046	0.4	0.1923			0.5654	0.5046	0.4
-23.5018	-1.24	-1.71675	-1.9249	-1.62721			-23.5018	0.018	0.0701514	0.456785	0.181645				359.08	5.97492		6.03467		0.5035	0.3993	0.1914			0.5641	0.5035	0.3993
-23.4486	-1.24	-1.69097	-1.93268	-1.62122			-23.4486	0.018	0.0659682	0.460754	0.181574				360.09	5.99158		6.0515		0.502	0.3989	0.19045			0.5629	0.502	0.3989
-23.3955	-1.2	-1.68653	-1.92784	-1.60479			-23.3955	0.018	0.0633438	0.45431	0.178551				361.1	6.00825		6.06833		0.5002	0.3986	0.1894			0.5622	0.5002	0.3986
-23.3423	-1.2	-1.70588	-1.92121	-1.60903			-23.3423	0.018	0.0648414	0.452038	0.178293				362.11	6.02492		6.08517		0.4991	0.3979	0.1885			0.5597	0.4991	0.3979
-23.2892	-1.2	-1.73156	-1.91839	-1.61665			-23.2892	0.018	0.0630936	0.457408	0.1795				363.12	6.04158		6.102		0.4978	0.3974	0.1876			0.559	0.4978	0.3974
-23.236	-1.2	-1.72494	-1.89064	-1.60519			-23.236	0.018	0.0681732	0.451066	0.17908				364.13	6.05825		6.11883		0.4963	0.3969	0.1866			0.5574	0.4963	0.3969
-23.1829	-1.16	-1.69061	-1.8915	-1.5807			-23.1829	0.012	0.0613278	0.45376	0.175696				365.14	6.07492		6.13567		0.4941	0.3969	0.187342			0.5555	0.4941	0.3969
-23.1298	-1.12	-1.68812	-1.88854	-1.56555			-23.1298	0.018	0.0569556	0.452042	0.175666				366.15	6.09158		6.1525		0.535	0.4288	0.186367			0.5547	0.535	0.4288
-23.0767	-1.12	-1.65031	-1.89493	-1.55508			-23.0767	0.018	0.066636	0.445769	0.176802				367.16	6.10825		6.16933		0.5046	0.4068	0.1854			0.5531	0.5046	0.4068
-23.0235	-1.08	-1.63844	-1.8902	-1.53621			-23.0235	0.018	0.0583434	0.447517	0.17462				368.17	6.12492		6.18617		0.496	0.4019	0.184517			0.5514	0.496	0.4019
-22.9704	-1.08	-1.61917	-1.8654	-1.52152			-22.9704	0.018	0.062451	0.44357	0.174674				369.18	6.14158		6.203		0.493	0.3998	0.18365			0.5889	0.493	0.3998
-22.9172	-1.08	-1.6508	-1.87129	-1.53403			-22.9172	0.018	0.0606006	0.446279	0.17496				370.19	6.15825		6.21983		0.491	0.3983	0.182825			0.558	0.491	0.3983
-22.8641	-1.08	-1.63499	-1.8327	-1.5159			-22.8641	0.012	0.0623484	0.43493	0.16976				371.2	6.17492		6.23667		0.4897	0.3974	0.18355			0.5553	0.4897	0.3974
-22.811	-1.08	-1.64372	-1.79049	-1.50474			-22.811	0.012	0.0583146	0.439775	0.17003				372.21	6.19158		6.2535		0.4883	0.3964	0.18235			0.5539	0.4883	0.3964
-22.7578	-1.08	-1.64873	-1.7792	-1.50264			-22.7578	0.012	0.058653	0.440054	0.170236				373.22	6.20825		6.27033		0.487	0.3956	0.1813			0.5522	0.487	0.3956
-22.7047	-1.08	-1.66826	-1.78604	-1.51143			-22.7047	0.012	0.055674	0.438222	0.168632				374.23	6.22492		6.28717		0.4858	0.395	0.1804			0.5497	0.4858	0.395
-22.6516	-1.08	-1.68372	-1.78106	-1.51493			-22.6516	0.018	0.0587736	0.433894	0.170222				375.24	6.24158		6.304		0.4847	0.3942	0.17945			0.5483	0.4847	0.3942
-22.5984	-1.08	-1.63322	-1.76246	-1.49189			-22.5984	0.012	0.053496	0.440456	0.168651				376.25	6.25825		6.32083		0.4839	0.3939	0.1789			0.547	0.4839	0.3939
-22.5453	-1.08	-1.66603	-1.75779	-1.50127			-22.5453	0.012	0.0563706	0.434076	0.167482				377.26	6.27492		6.33767		0.4826	0.3935	0.17805			0.545	0.4826	0.3935
-22.4922	-1.04	-1.63215	-1.75851	-1.47689			-22.4922	0.012	0.0558702	0.44025	0.169373				378.27	6.29158		6.3545		0.4817	0.3929	0.1773			0.5439	0.4817	0.3929
-22.439	-1	-1.63928	-1.74316	-1.46081			-22.439	0.012	0.058536	0.431039	0.167192				379.28	6.30825		6.37133		0.4804	0.3927	0.17655			0.5427	0.4804	0.3927
-22.3859	-1	-1.63653	-1.73372	-1.45675			-22.3859	0.012	0.0568206	0.436831	0.168551				380.29	6.32492		6.38817		0.4796	0.392	0.1758			0.5417	0.4796	0.392
-22.3327	-1	-1.64384	-1.71856	-1.45413			-22.3327	0.012	0.0561744	0.441394	0.169856				381.3	6.34158		6.405		0.4793	0.3914	0.17535			0.5408	0.4793	0.3914
-22.2796	-1	-1.63846	-1.69123	-1.44323			-22.2796	0.012	0.0603234	0.436391	0.169571				382.31	6.35825		6.42183		0.4779	0.3909	0.1744			0.5396	0.4779	0.3909
-22.2265	-0.96	-1.6432	-1.67882	-1.42734			-22.2265	0.012	0.056196	0.440287	0.169494				383.32	6.37492		6.43867		0.4766	0.3902	0.1734			0.5388	0.4766	0.3902
-22.1733	-0.96	-1.63696	-1.68269	-1.42655			-22.1733	0.012	0.0536256	0.430145	0.165257				384.33	6.39158		6.4555		0.4761	0.3899	0.173			0.5379	0.4761	0.3899
-22.1202	-0.92	-1.64187	-1.66398	-1.40862			-22.1202	0.012	0.047853	0.429307	0.163053				385.34	6.40825		6.47233		0.4747	0.3897	0.1722			0.5371	0.4747	0.3897
-22.0671	-0.92	-1.63095	-1.64731	-1.39942			-22.0671	0.012	0.0512118	0.432649	0.165287				386.35	6.42492		6.48917		0.4735	0.3893	0.1714			0.5366	0.4735	0.3893
-22.0139	-0.92	-1.64062	-1.65948	-1.4067			-22.0139	0.012	0.0505404	0.432191	0.16491				387.36	6.44158		6.506		0.4723	0.389	0.17065			0.5353	0.4723	0.389
-21.9608	-0.92	-1.61625	-1.68646	-1.40757			-21.9608	0.012	0.0559314	0.430819	0.16625				388.37	6.45825		6.52283		0.4714	0.3887	0.17005			0.5342	0.4714	0.3887
-21.9076	-0.88	-1.57726	-1.70282	-1.3867			-21.9076	0.012	0.0472698	0.429678	0.162983				389.38	6.47492		6.53967		0.4702	0.3886	0.1694			0.5336	0.4702	0.3886
-21.8545	-0.92	-1.55714	-1.65869	-1.37861			-21.8545	0.012	0.0520938	0.424463	0.162852				390.39	6.49158		6.5565		0.4695	0.3881	0.1688			0.5329	0.4695	0.3881
-21.8014	-0.88	-1.58184	-1.64952	-1.37046			-21.8014	0.012	0.0476856	0.426236	0.161974				391.4	6.50825		6.57333		0.4688	0.3877	0.16825			0.5321	0.4688	0.3877
-21.7482	-0.84	-1.56602	-1.63112	-1.34571			-21.7482	0.012	0.0526806	0.426923	0.163868				392.41	6.52492		6.59017		0.4673	0.3873	0.1673			0.5317	0.4673	0.3873
-21.6951	-0.84	-1.57633	-1.64739	-1.35457			-21.6951	0.012	0.0513738	0.424783	0.162719				393.42	6.54158		6.607		0.4662	0.3869	0.16655			0.5309	0.4662	0.3869
-21.642	-0.84	-1.5807	-1.61361	-1.34477			-21.642	0.012	0.0436176	0.417043	0.157554				394.43	6.55825		6.62383		0.4655	0.3865	0.166			0.5301	0.4655	0.3865
-21.5888	-0.84	-1.57661	-1.58767	-1.33476			-21.5888	0.012	0.0474336	0.416848	0.15876				395.44	6.57492		6.64067		0.4648	0.3861	0.16545			0.5295	0.4648	0.3861
-21.5357	-0.8	-1.61304	-1.57278	-1.32861			-21.5357	0.012	0.0494172	0.417502	0.15964				396.45	6.59158		6.6575		0.4639	0.3861	0.165			0.5284	0.4639	0.3861
-21.4826	-0.8	-1.55991	-1.54619	-1.30203			-21.4826	0.012	0.050157	0.416225	0.159461				397.46	6.60825		6.67433		0.4627	0.3853	0.164			0.528	0.4627	0.3853
-21.4294	-0.8	-1.53862	-1.58791	-1.30884			-21.4294	0.012	0.0507006	0.412747	0.158483				398.47	6.62492		6.69117		0.4623	0.3854	0.16385			0.5269	0.4623	0.3854
-21.3763	-0.8	-1.49772	-1.57771	-1.29181			-21.3763	0.012	0.0469764	0.417258	0.158745				399.48	6.64158		6.708		0.462	0.3851	0.16355			0.5261	0.462	0.3851
-21.3232	-0.8	-1.48393	-1.56436	-1.28276			-21.3232	0.012	0.05274	0.409637	0.158126				400.49	6.65825		6.72483		0.4619	0.3843	0.1631			0.5252	0.4619	0.3843
-21.27	-0.84	-1.49506	-1.53725	-1.29077			-21.27	0.012	0.0514296	0.411454	0.158294				401.5	6.67492		6.74167		0.4615	0.3843	0.1629			0.5245	0.4615	0.3843
-21.2169	-0.8	-1.49298	-1.52379	-1.27226			-21.2169	0.006	0.0433548	0.409796	0.15305				402.51	6.69158		6.7585		0.4608	0.3836	0.1622			0.524	0.4608	0.3836
-21.1638	-0.8	-1.47877	-1.51234	-1.2637			-21.1638	0.012	0.0438678	0.407672	0.154513				403.52	6.70825		6.77533		0.4598	0.3831	0.16145			0.5233	0.4598	0.3831
-21.1106	-0.8	-1.47815	-1.48888	-1.25567			-21.1106	0.012	0.0440496	0.409423	0.155158				404.53	6.72492		6.79217		0.4598	0.3828	0.1613			0.5225	0.4598	0.3828
-21.0575	-0.84	-1.48952	-1.51366	-1.28106			-21.0575	0.012	0.0482292	0.401381	0.15387				405.54	6.74158		6.809		0.459	0.3825	0.16075			0.5222	0.459	0.3825
-21.0044	-0.84	-1.48743	-1.48116	-1.26953			-21.0044	0.012	0.0482364	0.400991	0.153742				406.55	6.75825		6.82583		0.458	0.3824	0.1602			0.5215	0.458	0.3824
-20.9512	-0.84	-1.4886	-1.48418	-1.27093			-20.9512	0.012	0.0422784	0.400675	0.151651				407.56	6.77492		6.84267		0.4569	0.3821	0.1595			0.5203	0.4569	0.3821
-20.8981	-0.8	-1.52287	-1.48031	-1.26773			-20.8981	0.012	0.0512136	0.403116	0.155443				408.57	6.79158		6.8595		0.4559	0.382	0.15895			0.5198	0.4559	0.382
-20.845	-0.8	-1.49104	-1.50856	-1.26653			-20.845	0.012	0.0493794	0.40037	0.153917				409.58	6.80825		6.87633		0.455	0.3818	0.1584			0.5193	0.455	0.3818
-20.7918	-0.8	-1.51454	-1.5008	-1.27178			-20.7918	0.012	0.0479178	0.400498	0.153472				410.59	6.82492		6.89317		0.4552	0.3813	0.15825			0.519	0.4552	0.3813
-20.7387	-0.8	-1.52317	-1.50056	-1.27458			-20.7387	0.012	0.0415998	0.398048	0.150549				411.6	6.84158		6.91		0.4551	0.3811	0.1581			0.5182	0.4551	0.3811
-20.6855	-0.8	-1.4949	-1.48192	-1.25894			-20.6855	0.012	0.0396036	0.392093	0.147899				412.61	6.85825		6.92683		0.4536	0.3808	0.1572			0.5174	0.4536	0.3808
-20.6324	-0.84	-1.50294	-1.4541	-1.26568			-20.6324	0.012	0.0421938	0.392684	0.148959				413.62	6.87492		6.94367		0.4528	0.3805	0.15665			0.5174	0.4528	0.3805
-20.5793	-0.96	-1.48821	-1.44602	-1.29808			-20.5793	0.012	0.0424242	0.389327	0.147917				414.63	6.89158		6.9605		0.4528	0.3802	0.1565			0.5167	0.4528	0.3802
-20.5261	-1.04	-1.52072	-1.42513	-1.32862			-20.5261	0.012	0.038061	0.387898	0.145986				415.64	6.90825		6.97733		0.4522	0.3801	0.15615			0.5161	0.4522	0.3801
-20.473	-1.16	-1.52845	-1.38956	-1.35933			-20.473	0.012	0.0386262	0.389346	0.146657				416.65	6.92492		6.99417		0.4519	0.38	0.15595			0.5155	0.4519	0.38
-20.4198	-1.24	-1.53141	-1.38389	-1.3851			-20.4198	0.012	0.0321516	0.392184	0.145445				417.66	6.94158		7.011		0.4505	0.3797	0.1551			0.5148	0.4505	0.3797
-20.3667	-1.32	-1.52182	-1.37928	-1.40704			-20.3667	0.012	0.0422046	0.389485	0.147897				418.67	6.95825		7.02783		0.4498	0.3794	0.1546			0.5136	0.4498	0.3794
-20.3136	-1.36	-1.5242	-1.37097	-1.41839			-20.3136	0.012	0.0395046	0.389276	0.146927				419.68	6.97492		7.04467		0.4498	0.3794	0.1546			0.5128	0.4498	0.3794
-20.2604	-1.4	-1.50234	-1.3781	-1.42682			-20.2604	0.012	0.040077	0.388841	0.146973				420.69	6.99158		7.0615		0.4492	0.3788	0.154			0.5126	0.4492	0.3788
-20.2073	-1.48	-1.50995	-1.38796	-1.4593			-20.2073	0.018	0.0409158	0.387906	0.148941				421.7	7.00825		7.07833		0.4494	0.3787	0.15405			0.5121	0.4494	0.3787
-20.1542	-1.48	-1.46338	-1.3514	-1.43159			-20.1542	0.012	0.0421704	0.385658	0.14661				422.71	7.02492		7.09517		0.4488	0.3782	0.1535			0.5121	0.4488	0.3782
-20.101	-1.52	-1.44742	-1.3373	-1.43491			-20.101	0.012	0.0408024	0.383747	0.145516				423.72	7.04158		7.112		0.4479	0.3778	0.15285			0.5125	0.4479	0.3778
-20.0479	-1.56	-1.4249	-1.3364	-1.44043			-20.0479	0.018	0.0385272	0.385405	0.147311				424.73	7.05825		7.12883		0.4478	0.3776	0.1527			0.5113	0.4478	0.3776
-19.9948	-1.64	-1.4251	-1.29396	-1.45302			-19.9948	0.018	0.0368262	0.385862	0.146896				425.74	7.07492		7.14567		0.4473	0.3773	0.1523			0.5104	0.4473	0.3773
-19.9416	-1.64	-1.41467	-1.29599	-1.45022			-19.9416	0.012	0.0366084	0.383232	0.143947				426.75	7.09158		7.1625		0.4469	0.3773	0.1521			0.5099	0.4469	0.3773
-19.8885	-1.64	-1.41971	-1.30867	-1.45613			-19.8885	0.018	0.0414306	0.383683	0.147705				427.76	7.10825		7.17933		0.3745	0.3427	0.0986			0.5097	0.3745	0.3427
-19.8353	-1.6	-1.44454	-1.29864	-1.44773			-19.8353	0.018	0.0343206	0.381154	0.144491				428.77	7.12492		7.19617		0.3067	0.2682	0.02745			0.5093	0.3067	0.2682
-19.7822	-1.64	-1.42599	-1.30714	-1.45771			-19.7822	0.012	0.0372834	0.38108	0.143455				429.78	7.14158		7.213		0.3006	0.2627	0.02165			0.509	0.3006	0.2627
-19.7291	-1.64	-1.44213	-1.27094	-1.45102			-19.7291	0.018	0.0428004	0.382226	0.147676				430.79	7.15825		7.22983		0.2953	0.2569	0.0161			0.476	0.2953	0.2569
-19.6759	-1.68	-1.43469	-1.27732	-1.464			-19.6759	0.018	0.044361	0.376249	0.146203				431.8	7.17492		7.24667		0.2908	0.2525	0.01165			0.351	0.2908	0.2525
-19.6228	-1.64	-1.42398	-1.25981	-1.44126			-19.6228	0.018	0.0391698	0.373663	0.143611				432.81	7.19158		7.2635		0.2882	0.2506	0.0094			0.3433	0.2882	0.2506
-19.5697	-1.68	-1.4547	-1.2642	-1.4663			-19.5697	0.012	0.0406242	0.375664	0.142763				433.82	7.20825		7.28033		0.2868	0.2493	0.00805			0.3382	0.2868	0.2493
-19.5165	-1.64	-1.43532	-1.27325	-1.44952			-19.5165	0.018	0.0440532	0.371755	0.144603				434.83	7.22492		7.29717		0.2866	0.2482	0.0074			0.3322	0.2866	0.2482
-19.4634	-1.64	-1.42782	-1.2714	-1.44641			-19.4634	0.018	0.037656	0.375917	0.143858				435.84	7.24158		7.314		0.286	0.2478	0.0069			0.3274	0.286	0.2478
-19.4102	-1.64	-1.43578	-1.26873	-1.44817			-19.4102	0.018	0.0446022	0.370038	0.144213				436.85	7.25825		7.33083		0.2864	0.2472	0.0068			0.3249	0.2864	0.2472
-19.3571	-1.6	-1.40848	-1.22833	-1.41227			-19.3571	0.018	0.0407196	0.371988	0.143569				437.86	7.27492		7.34767		0.2861	0.2471	0.0066			0.3222	0.2861	0.2471
-19.304	-1.6	-1.3748	-1.22982	-1.40154			-19.304	0.018	0.036711	0.364381	0.139697				438.87	7.29158		7.3645		0.2865	0.247	0.00675			0.3205	0.2865	0.247
-19.2508	-1.56	-1.32072	-1.19415	-1.35829			-19.2508	0.018	0.0390636	0.37104	0.142701				439.88	7.30825		7.38133		0.2866	0.2463	0.00645			0.3197	0.2866	0.2463
-19.1977	-1.6	-1.32329	-1.23595	-1.38641			-19.1977	0.012	0.0470898	0.362896	0.140662				440.89	7.32492		7.39817		0.2873	0.246	0.00665			0.3189	0.2873	0.246
-19.1445	-1.6	-1.32632	-1.21223	-1.37952			-19.1445	0.018	0.036054	0.369436	0.141163				441.9	7.34158		7.415		0.2881	0.2459	0.007			0.3182	0.2881	0.2459
-19.0914	-1.56	-1.30362	-1.20817	-1.35726			-19.0914	0.018	0.037638	0.364123	0.13992				442.91	7.35825		7.43183		0.2889	0.2451	0.007			0.3173	0.2889	0.2451
-19.0383	-1.56	-1.30694	-1.21621	-1.36105			-19.0383	0.018	0.0417078	0.360932	0.140213				443.92	7.37492		7.44867		0.2895	0.2453	0.0074			0.3168	0.2895	0.2453
-18.9851	-1.56	-1.31625	-1.17811	-1.35145			-18.9851	0.018	0.0395964	0.361518	0.139705				444.93	7.39158		7.4655		0.2903	0.245	0.00765			0.3168	0.2903	0.245
-18.932	-1.56	-1.30752	-1.1989	-1.35547			-18.932	0.018	0.042066	0.357636	0.139234				445.94	7.40825		7.48233		0.2918	0.2449	0.00835			0.3177	0.2918	0.2449
-18.8789	-1.6	-1.29019	-1.17812	-1.35611			-18.8789	0.018	0.0319374	0.358636	0.136191				446.95	7.42492		7.49917		0.2928	0.2457	0.00925			0.3176	0.2928	0.2457
-18.8257	-1.56	-1.25786	-1.15809	-1.32531			-18.8257	0.018	0.0381798	0.356893	0.137691				447.96	7.44158		7.516		0.2942	0.244	0.0091			0.3176	0.2942	0.244
-18.7726	-1.56	-1.28921	-1.18654	-1.34525			-18.7726	0.018	0.0342108	0.356627	0.136279				448.97	7.45825		7.53283		0.2949	0.2446	0.00975			0.3187	0.2949	0.2446
-18.7194	-1.56	-1.30008	-1.17371	-1.34459			-18.7194	0.018	0.0348804	0.35791	0.13693				449.98	7.47492		7.54967		0.2968	0.2444	0.0106			0.3193	0.2968	0.2444
-18.6663	-1.56	-1.32528	-1.16567	-1.35032			-18.6663	0.018	0.0310014	0.350974	0.133325				450.99	7.49158		7.5665		0.2981	0.2451	0.0116			0.3192	0.2981	0.2451
-18.6132	-1.52	-1.30722	-1.15658	-1.32793			-18.6132	0.018	0.0345888	0.356012	0.1362				452	7.50825		7.58333		0.3002	0.2449	0.01255			0.321	0.3002	0.2449
-18.56	-1.52	-1.31598	-1.1189	-1.31829			-18.56	0.018	0.037692	0.349879	0.13519				453.01	7.52492		7.60017		0.3016	0.2447	0.01315			0.3212	0.3016	0.2447
-18.5069	-1.52	-1.34123	-1.10222	-1.32115			-18.5069	0.018	0.0327528	0.355132	0.135295				454.02	7.54158		7.617		0.3031	0.2447	0.0139			0.3223	0.3031	0.2447
-18.4537	-1.52	-1.33826	-1.11134	-1.3232			-18.4537	0.018	0.0355752	0.350713	0.134763				455.03	7.55825		7.63383		0.3043	0.2454	0.01485			0.3239	0.3043	0.2454
-18.4006	-1.48	-1.34694	-1.07415	-1.30036			-18.4006	0.018	0.0281538	0.356135	0.134096				456.04	7.57492		7.65067		0.305	0.2453	0.01515			0.3253	0.305	0.2453
-18.3475	-1.48	-1.35882	-1.034	-1.29094			-18.3475	0.018	0.0352746	0.357452	0.136909				457.05	7.59158		7.6675		0.3065	0.2457	0.0161			0.3269	0.3065	0.2457
-18.2943	-1.48	-1.3299	-1.01184	-1.27391			-18.2943	0.018	0.0325044	0.355246	0.13525				458.06	7.60825		7.68433		0.3077	0.2452	0.01645			0.3282	0.3077	0.2452
-18.2412	-1.48	-1.313	-1.03294	-1.27531			-18.2412	0.018	0.0341784	0.363217	0.138465				459.07	7.62492		7.70117		0.3088	0.2459	0.01735			0.3296	0.3088	0.2459
-18.1881	-1.48	-1.31168	-0.988708	-1.26013			-18.1881	0.018	0.0331956	0.364459	0.138552				460.08	7.64158		7.718		0.3089	0.2464	0.01765			0.331	0.3089	0.2464
-18.1349	-1.48	-1.32254	-0.958948	-1.25383			-18.1349	0.018	0.0377478	0.366143	0.14063				461.09	7.65825		7.73483		0.3097	0.2462	0.01795			0.3319	0.3097	0.2462
-18.0818	-1.48	-1.31152	-0.979476	-1.257			-18.0818	0.018	0.031851	0.360283	0.136711				462.1	7.67492		7.75167		0.3106	0.2475	0.01905			0.3332	0.3106	0.2475
-18.0286	-1.48	-1.32996	-1.00584	-1.27193			-18.0286	0.018	0.0298728	0.362258	0.13671				463.11	7.69158		7.7685		0.3109	0.2477	0.0193			0.3349	0.3109	0.2477
-17.9755	-1.48	-1.33313	-1.03401	-1.28238			-17.9755	0.018	0.0312048	0.361158	0.136788				464.12	7.70825		7.78533		0.311	0.2482	0.0196			0.3357	0.311	0.2482
-17.9224	-1.48	-1.30538	-1.03895	-1.27478			-17.9224	0.018	0.0274338	0.368284	0.137906				465.13	7.72492		7.80217		0.3112	0.2484	0.0198			0.3366	0.3112	0.2484
-17.8692	-1.48	-1.29178	-1.01357	-1.26178			-17.8692	0.018	0.0332172	0.362734	0.137984				466.14	7.74158		7.819		0.3118	0.2485	0.02015			0.3367	0.3118	0.2485
-17.8161	-1.44	-1.28366	-1.03652	-1.25339			-17.8161	0.018	0.027873	0.360566	0.13548				467.15	7.75825		7.83583		0.3127	0.2483	0.0205			0.3378	0.3127	0.2483
-17.763	-1.44	-1.28744	-1.00449	-1.24398			-17.763	0.018	0.0282672	0.357551	0.134606				468.16	7.77492		7.85267		0.3126	0.2492	0.0209			0.3391	0.3126	0.2492
-17.7098	-1.44	-1.27788	-1.05833	-1.25874			-17.7098	0.018	0.0285066	0.359168	0.135225				469.17	7.79158		7.8695		0.3131	0.25	0.02155			0.3384	0.3131	0.25
-17.6567	-1.44	-1.2782	-1.02611	-1.2481			-17.6567	0.018	0.0249552	0.35512	0.132692				470.18	7.80825		7.88633		0.3132	0.2502	0.0217			0.3393	0.3132	0.2502
-17.6035	-1.44	-1.28265	-1.03836	-1.25367			-17.6035	0.018	0.0265608	0.347964	0.130842				471.19	7.82492		7.90317		0.314	0.2509	0.02245			0.3398	0.314	0.2509
-17.5504	-1.44	-1.28944	-1.02123	-1.25022			-17.5504	0.018	0.0354186	0.354932	0.136117				472.2	7.84158		7.92		0.3144	0.2511	0.02275			0.3403	0.3144	0.2511
-17.4973	-1.4	-1.28393	-1.01743	-1.23379			-17.4973	0.018	0.0260136	0.342426	0.128813				473.21	7.85825		7.93683		0.3152	0.2513	0.02325			0.3401	0.3152	0.2513
-17.4441	-1.4	-1.29885	-1.00136	-1.23341			-17.4441	0.018	0.0290358	0.344437	0.130491				474.22	7.87492		7.95367		0.3154	0.2517	0.02355			0.341	0.3154	0.2517
-17.391	-1.4	-1.27894	-0.98766	-1.2222			-17.391	0.018	0.0274482	0.343487	0.129645				475.23	7.89158		7.9705		0.3161	0.2526	0.02435			0.341	0.3161	0.2526
-17.3379	-1.4	-1.25904	-0.988988	-1.21601			-17.3379	0.018	0.0236016	0.339757	0.12712				476.24	7.90825		7.98733		0.3162	0.2523	0.02425			0.3418	0.3162	0.2523
-17.2847	-1.4	-1.24717	-1.05146	-1.23288			-17.2847	0.018	0.02511	0.333568	0.125559				477.25	7.92492		8.00417		0.3164	0.2529	0.02465			0.3416	0.3164	0.2529
-17.2316	-1.4	-1.24065	-1.03562	-1.22542			-17.2316	0.018	0.028197	0.331951	0.126049				478.26	7.94158		8.021		0.3171	0.2534	0.02525			0.3421	0.3171	0.2534
-17.1784	-1.36	-1.20908	-1.03882	-1.20263			-17.1784	0.018	0.0228258	0.334103	0.124976				479.27	7.95825		8.03783		0.3176	0.2536	0.0256			0.343	0.3176	0.2536
-17.1253	-1.36	-1.18943	-1.04947	-1.19963			-17.1253	0.018	0.028863	0.328753	0.125205				480.28	7.97492		8.05467		0.3186	0.2541	0.02635			0.3437	0.3186	0.2541
-17.0722	-1.36	-1.2169	-1.04818	-1.20836			-17.0722	0.018	0.0230796	0.32147	0.12085				481.29	7.99158		8.0715		0.3189	0.2552	0.02705			0.3443	0.3189	0.2552
-17.019	-1.36	-1.2024	-1.03686	-1.19975			-17.019	0.018	0.0270774	0.322903	0.12266				482.3	8.00825		8.08833		0.3197	0.2552	0.02745			0.3446	0.3197	0.2552
-16.9659	-1.36	-1.22531	-1.02922	-1.20484			-16.9659	0.018	0.02331	0.317488	0.119599				483.31	8.02492		8.10517		0.3203	0.2559	0.0281			0.3448	0.3203	0.2559
-16.9127	-1.36	-1.22916	-1.02115	-1.20344			-16.9127	0.018	0.0251028	0.319402	0.120835				484.32	8.04158		8.122		0.3202	0.2561	0.02815			0.3457	0.3202	0.2561
-16.8596	-1.36	-1.20461	-1.01214	-1.19225			-16.8596	0.018	0.0213336	0.317819	0.119051				485.33	8.05825		8.13883		0.3203	0.257	0.02865			0.346	0.3203	0.257
-16.8065	-1.32	-1.18698	-0.998672	-1.16855			-16.8065	0.018	0.0247788	0.314648	0.119142				486.34	8.07492		8.15567		0.3207	0.2565	0.0286			0.3472	0.3207	0.2565
-16.7533	-1.32	-1.17852	-0.975488	-1.158			-16.7533	0.018	0.0179244	0.31651	0.117478				487.35	8.09158		8.1725		0.3209	0.2573	0.0291			0.3471	0.3209	0.2573
-16.7002	-1.32	-1.22226	-0.946076	-1.16278			-16.7002	0.018	0.020052	0.320588	0.119547				488.36	8.10825		8.18933		0.3218	0.2576	0.0297			0.3472	0.3218	0.2576
-16.6471	-1.32	-1.20952	-0.949724	-1.15975			-16.6471	0.018	0.0266994	0.313078	0.119259				489.37	8.12492		8.20617		0.3219	0.2574	0.02965			0.3483	0.3219	0.2574
-16.5939	-1.28	-1.22456	-0.964804	-1.15646			-16.5939	0.018	0.0235332	0.313194	0.118242				490.38	8.14158		8.223		0.3221	0.2579	0.03			0.3489	0.3221	0.2579
-16.5408	-1.28	-1.22811	-0.945264	-1.15112			-16.5408	0.018	0.024975	0.315247	0.119407				491.39	8.15825		8.23983		0.3226	0.2579	0.03025			0.3494	0.3226	0.2579
-16.4876	-1.32	-1.24473	-0.973712	-1.17948			-16.4876	0.018	0.0138492	0.310616	0.114155				492.4	8.17492		8.25667		0.3229	0.2583	0.0306			0.3498	0.3229	0.2583
-16.4345	-1.28	-1.21547	-0.945	-1.14682			-16.4345	0.018	0.0179442	0.308147	0.114697				493.41	8.19158		8.2735		0.3234	0.2582	0.0308			0.35	0.3234	0.2582
-16.3814	-1.28	-1.21025	-0.956324	-1.14886			-16.3814	0.018	0.0187794	0.309289	0.115356				494.42	8.20825		8.29033		0.3237	0.2585	0.0311			0.3502	0.3237	0.2585
-16.3282	-1.28	-1.21939	-0.922192	-1.14053			-16.3282	0.018	0.0184446	0.309442	0.115295				495.43	8.22492		8.30717		0.324	0.259	0.0315			0.3515	0.324	0.259
-16.2751	-1.28	-1.19917	-0.949476	-1.14288			-16.2751	0.018	0.0143046	0.308608	0.113637				496.44	8.24158		8.324		0.3246	0.2589	0.03175			0.3514	0.3246	0.2589
-16.2219	-1.28	-1.20504	-0.943404	-1.14282			-16.2219	0.018	0.0190494	0.304675	0.113908				497.45	8.25825		8.34083		0.3247	0.259	0.03185			0.3523	0.3247	0.259
-16.1688	-1.28	-1.18739	-0.959296	-1.14223			-16.1688	0.018	0.021969	0.300371	0.113447				498.46	8.27492		8.35767		0.3252	0.2594	0.0323			0.3532	0.3252	0.2594
-16.1157	-1.28	-1.14657	-0.939728	-1.1221			-16.1157	0.018	0.0230904	0.299107	0.113399				499.47	8.29158		8.3745		0.3256	0.2595	0.03255			0.3528	0.3256	0.2595
-16.0625	-1.28	-1.12386	-0.938668	-1.11418			-16.0625	0.018	0.0174492	0.299687	0.111712				500.48	8.30825		8.39133		0.3262	0.2597	0.03295			0.3527	0.3262	0.2597
-16.0094	-1.24	-1.09571	-0.93094	-1.08888			-16.0094	0.018	0.014796	0.297596	0.110131				501.49	8.32492		8.40817		0.3264	0.2605	0.03345			0.3532	0.3264	0.2605
-15.9562	-1.24	-1.08198	-0.945252	-1.08908			-15.9562	0.018	0.0129852	0.293646	0.10821				502.5	8.34158		8.425		0.3267	0.2606	0.03365			0.354	0.3267	0.2606
-15.9031	-1.24	-1.08999	-0.94728	-1.09242			-15.9031	0.018	0.0172908	0.29342	0.10957				503.51	8.35825		8.44183		0.3273	0.2601	0.0337			0.3552	0.3273	0.2601
-15.85	-1.24	-1.12654	-0.92386	-1.0968			-15.85	0.018	0.0147672	0.291151	0.107973				504.52	8.37492		8.45867		0.3269	0.2611	0.034			0.3554	0.3269	0.2611
-15.7968	-1.24	-1.12773	-0.916864	-1.09486			-15.7968	0.018	0.0171072	0.286246	0.107118				505.53	8.39158		8.4755		0.3277	0.2604	0.03405			0.3553	0.3277	0.2604
-15.7437	-1.24	-1.13899	-0.8936	-1.09086			-15.7437	0.018	0.0083736	0.28968	0.105351				506.54	8.40825		8.49233		0.3283	0.2613	0.0348			0.3555	0.3283	0.2613
-15.6906	-1.24	-1.12779	-0.88658	-1.08479			-15.6906	0.018	0.014508	0.28445	0.105653				507.55	8.42492		8.50917		0.3284	0.261	0.0347			0.3549	0.3284	0.261
-15.6374	-1.24	-1.11371	-0.899648	-1.08445			-15.6374	0.018	0.0166032	0.28671	0.107104				508.56	8.44158		8.526		0.3287	0.2613	0.035			0.3562	0.3287	0.2613
-15.5843	-1.24	-1.12362	-0.880576	-1.0814			-15.5843	0.018	0.0172242	0.284076	0.106433				509.57	8.45825		8.54283		0.3283	0.2606	0.03445			0.3567	0.3283	0.2606
-15.5312	-1.24	-1.12422	-0.89846	-1.08756			-15.5312	0.018	0.0069336	0.281303	0.102079				510.58	8.47492		8.55967		0.3291	0.2615	0.0353			0.3569	0.3291	0.2615
-15.478	-1.24	-1.12425	-0.869296	-1.07785			-15.478	0.018	0.0127836	0.27648	0.102421				511.59	8.49158		8.5765		0.3295	0.2621	0.0358			0.3576	0.3295	0.2621
-15.4249	-1.2	-1.12474	-0.852012	-1.05892			-15.4249	0.018	0.0084384	0.2779	0.101446				512.6	8.50825		8.59333		0.33	0.2621	0.03605			0.3579	0.33	0.2621
-15.3717	-1.2	-1.12514	-0.878116	-1.06775			-15.3717	0.018	0.0127728	0.276511	0.102428				513.61	8.52492		8.61017		0.3297	0.2626	0.03615			0.3578	0.3297	0.2626
-15.3186	-1.2	-1.1497	-0.885864	-1.07852			-15.3186	0.018	0.0055206	0.275022	0.0995142				514.62	8.54158		8.627		0.3297	0.2625	0.0361			0.3579	0.3297	0.2625
-15.2655	-1.2	-1.13511	-0.89516	-1.07676			-15.2655	0.018	0.0065934	0.270947	0.0985134				515.63	8.55825		8.64383		0.3295	0.2631	0.0363			0.3578	0.3295	0.2631
-15.2123	-1.24	-1.13831	-0.889296	-1.0892			-15.2123	0.018	0.0187614	0.273924	0.103562				516.64	8.57492		8.66067		0.3299	0.2635	0.0367			0.3581	0.3299	0.2635
-15.1592	-1.2	-1.15994	-0.921116	-1.09368			-15.1592	0.018	0.0157554	0.272485	0.10208				517.65	8.59158		8.6775		0.3303	0.264	0.03715			0.3586	0.3303	0.264
-15.1061	-1.2	-1.12302	-0.88108	-1.06803			-15.1061	0.018	0.007812	0.267466	0.0977592				518.66	8.60825		8.69433		0.331	0.2648	0.0379			0.3594	0.331	0.2648
-15.0529	-1.16	-1.12746	-0.915112	-1.06752			-15.0529	0.018	0.0161244	0.264932	0.0996856				519.67	8.62492		8.71117		0.3315	0.2646	0.03805			0.3601	0.3315	0.2646
-14.9998	-1.2	-1.11601	-0.904356	-1.07346			-14.9998	0.018	0.0109692	0.263239	0.0974028				520.68	8.64158		8.728		0.3312	0.2655	0.03835			0.3605	0.3312	0.2655
-14.9466	-1.2	-1.0969	-0.881616	-1.05951			-14.9466	0.018	0.0146466	0.261401	0.0980158				521.69	8.65825		8.74483		0.3315	0.2655	0.0385			0.361	0.3315	0.2655
-14.8935	-1.2	-1.12004	-0.87222	-1.06409			-14.8935	0.018	0.0096246	0.260446	0.0960234				522.7	8.67492		8.76167		0.3318	0.2663	0.03905			0.3607	0.3318	0.2663
-14.8404	-1.2	-1.11301	-0.869236	-1.06075			-14.8404	0.018	0.0083178	0.259012	0.0951098				523.71	8.69158		8.7785		0.3319	0.2667	0.0393			0.3605	0.3319	0.2667
-14.7873	-1.2	-1.1026	-0.854484	-1.05236			-14.7873	0.018	0.0106632	0.256524	0.0950624				524.72	8.70825		8.79533		0.3323	0.2676	0.03995			0.3613	0.3323	0.2676
-14.7341	-1.16	-1.08565	-0.855448	-1.0337			-14.7341	0.018	0.0100188	0.25645	0.0948228				525.73	8.72492		8.81217		0.3319	0.2684	0.04015			0.3617	0.3319	0.2684
-14.681	-1.16	-1.0637	-0.852556	-1.02542			-14.681	0.018	0.006606	0.253697	0.0927676				526.74	8.74158		8.829		0.3326	0.2688	0.0407			0.3617	0.3326	0.2688
-14.6278	-1.16	-1.0477	-0.864116	-1.02394			-14.6278	0.018	0.0066312	0.255226	0.0932856				527.75	8.75825		8.84583		0.333	0.2696	0.0413			0.3618	0.333	0.2696
-14.5747	-1.2	-1.06495	-0.870044	-1.045			-14.5747	0.018	0.0063666	0.253416	0.0925942				528.76	8.77492		8.86267		0.3329	0.2688	0.04085			0.3626	0.3329	0.2688
-14.5216	-1.16	-1.06581	-0.841316	-1.02237			-14.5216	0.018	0.0109116	0.251047	0.0933196				529.77	8.79158		8.8795		0.3335	0.2701	0.0418			0.3624	0.3335	0.2701
-14.4684	-1.16	-1.09426	-0.779736	-1.01133			-14.4684	0.018	0.0119052	0.249994	0.0932996				530.78	8.80825		8.89633		0.3324	0.2706	0.0415			0.3629	0.3324	0.2706
-14.4153	-1.16	-1.083	-0.788664	-1.01055			-14.4153	0.018	0.0150804	0.248396	0.0938256				531.79	8.82492		8.91317		0.3336	0.2709	0.04225			0.3637	0.3336	0.2709
-14.3622	-1.16	-1.06742	-0.815528	-1.01432			-14.3622	0.018	0.0080982	0.249971	0.092023				532.8	8.84158		8.93		0.3336	0.2715	0.04255			0.3633	0.3336	0.2715
-14.309	-1.12	-1.0742	-0.778476	-0.990891			-14.309	0.018	0.0147204	0.251411	0.0947104				533.81	8.85825		8.94683		0.3341	0.2709	0.0425			0.3633	0.3341	0.2709
-14.2559	-1.16	-1.06589	-0.770448	-0.998779			-14.2559	0.018	0.0087282	0.247898	0.0915422				534.82	8.87492		8.96367		0.3347	0.2713	0.043			0.3637	0.3347	0.2713
-14.2028	-1.16	-1.06709	-0.791128	-1.00607			-14.2028	0.012	0.00648	0.2483	0.0889268				535.83	8.89158		8.9805		0.3352	0.2712	0.0432			0.3642	0.3352	0.2712
-14.1496	-1.12	-1.04882	-0.810168	-0.992997			-14.1496	0.018	0.0048042	0.245869	0.0895578				536.84	8.90825		8.99733		0.3351	0.2723	0.0437			0.3647	0.3351	0.2723
-14.0965	-1.12	-1.04235	-0.772452	-0.978267			-14.0965	0.012	0.008496	0.246918	0.089138				537.85	8.92492		9.01417		0.3346	0.2721	0.04335			0.3653	0.3346	0.2721
-14.0434	-1.12	-1.02805	-0.743756	-0.963935			-14.0434	0.018	0.0076212	0.244174	0.0899316				538.86	8.94158		9.031		0.3351	0.2729	0.044			0.3656	0.3351	0.2729
-13.9902	-1.08	-1.05916	-0.777364	-0.972175			-13.9902	0.012	0.0092664	0.246221	0.0891624				539.87	8.95825		9.04783		0.3355	0.2726	0.04405			0.3651	0.3355	0.2726
-13.9371	-1.12	-1.08357	-0.747216	-0.983595			-13.9371	0.018	0.0100476	0.24726	0.0917692				540.88	8.97492		9.06467		0.3355	0.2729	0.0442			0.3659	0.3355	0.2729
-13.884	-1.08	-1.06935	-0.77526	-0.974871			-13.884	0.012	0.0116298	0.248564	0.0907314				541.89	8.99158		9.0815		0.3358	0.2733	0.04455			0.3658	0.3358	0.2733
-13.8308	-1.12	-1.06017	-0.773456	-0.984541			-13.8308	0.012	0.014499	0.248192	0.0915638				542.9	9.00825		9.09833		0.3357	0.2734	0.04455			0.3656	0.3357	0.2734
-13.7777	-1.12	-1.0316	-0.789368	-0.980323			-13.7777	0.018	0.005688	0.245906	0.0898648				543.91	9.02492		9.11517		0.336	0.2736	0.0448			0.366	0.336	0.2736
-13.7246	-1.08	-1.02026	-0.79554	-0.965267			-13.7246	0.018	0.0137898	0.243637	0.091809				544.92	9.04158		9.132		0.3353	0.2743	0.0448			0.367	0.3353	0.2743
-13.6714	-1.08	-0.997404	-0.786344	-0.954583			-13.6714	0.012	0.0071586	0.242953	0.0873706				545.93	9.05825		9.14883		0.3367	0.275	0.04585			0.3671	0.3367	0.275
-13.6183	-1.08	-1.00817	-0.741052	-0.943075			-13.6183	0.018	0.0065394	0.240629	0.0883894				546.94	9.07492		9.16567		0.336	0.2754	0.0457			0.3671	0.336	0.2754
-13.5652	-1.12	-0.986224	-0.729996	-0.945407			-13.5652	0.012	0.008388	0.23568	0.085356				547.95	9.09158		9.1825		0.3365	0.2752	0.04585			0.3672	0.3365	0.2752
-13.512	-1.08	-1.0141	-0.717416	-0.937171			-13.512	0.012	0.004059	0.244206	0.086755				548.96	9.10825		9.19933		0.3372	0.2756	0.0464			0.3674	0.3372	0.2756
-13.4589	-1.12	-0.997688	-0.710008	-0.942565			-13.4589	0.012	0.008154	0.242386	0.0875132				549.97	9.12492		9.21617		0.3362	0.2758	0.046			0.3679	0.3362	0.2758
-13.4057	-1.08	-0.99392	-0.711996	-0.928639			-13.4057	0.018	0.0115902	0.241874	0.0904882				550.98	9.14158		9.233		0.3371	0.277	0.04705			0.3678	0.3371	0.277
-13.3526	-1.08	-0.942436	-0.703792	-0.908743			-13.3526	0.012	0.0120204	0.247601	0.0905404				551.99	9.15825		9.24983		0.3378	0.2769	0.04735			0.3683	0.3378	0.2769
-13.2995	-1.08	-0.965212	-0.758824	-0.934679			-13.2995	0.012	0.0106866	0.243895	0.0888606				553	9.17492		9.26667		0.338	0.2774	0.0477			0.368	0.338	0.2774
-13.2463	-1.04	-0.94504	-0.740008	-0.908349			-13.2463	0.012	0.00945	0.242104	0.0878512				554.01	9.19158		9.2835		0.3372	0.2777	0.04745			0.3684	0.3372	0.2777
-13.1932	-1.04	-0.959208	-0.733764	-0.910991			-13.1932	0.012	0.0065682	0.239858	0.0861422				555.02	9.20825		9.30033		0.3381	0.2784	0.04825			0.3689	0.3381	0.2784
-13.1401	-1.04	-0.942344	-0.756824	-0.913056			-13.1401	0.012	0.0117882	0.237883	0.0872238				556.03	9.22492		9.31717		0.3385	0.279	0.04875			0.369	0.3385	0.279
-13.0869	-1.04	-0.903948	-0.714668	-0.886205			-13.0869	0.012	0.0042174	0.236845	0.0843542				557.04	9.24158		9.334		0.3382	0.2793	0.04875			0.3694	0.3382	0.2793
-13.0338	-1.08	-0.90654	-0.676192	-0.887577			-13.0338	0.018	0.0081162	0.233495	0.086537				558.05	9.25825		9.35083		0.3383	0.2799	0.0491			0.3687	0.3383	0.2799
-12.9806	-1.08	-0.932612	-0.70954	-0.907384			-12.9806	0.012	0.0067392	0.235051	0.0845968				559.06	9.27492		9.36767		0.3386	0.2802	0.0494			0.3692	0.3386	0.2802
-12.9275	-1.04	-0.956552	-0.719292	-0.905281			-12.9275	0.012	0.0054756	0.234593	0.0840228				560.07	9.29158		9.3845		0.3387	0.2806	0.04965			0.3699	0.3387	0.2806
-12.8744	-1.04	-0.953592	-0.712744	-0.902112			-12.8744	0.012	0.0033588	0.233108	0.0828224				561.08	9.30825		9.40133		0.3381	0.2803	0.0492			0.3688	0.3381	0.2803
-12.8212	-1.08	-0.924352	-0.709248	-0.904533			-12.8212	0.012	0.0052632	0.234332	0.0838652				562.09	9.32492		9.41817		0.3384	0.281	0.0497			0.3696	0.3384	0.281
-12.7681	-1.04	-0.8811	-0.728132	-0.883077			-12.7681	0.012	0.0019584	0.228482	0.0808136				563.1	9.34158		9.435		0.3385	0.2818	0.05015			0.3702	0.3385	0.2818
-12.715	-1.04	-0.896208	-0.726528	-0.887579			-12.715	0.012	0.0070866	0.223082	0.080723				564.11	9.35825		9.45183		0.3385	0.282	0.05025			0.37	0.3385	0.282
-12.6618	-1.04	-0.886464	-0.722472	-0.882979			-12.6618	0.012	0.0098514	0.223414	0.081755				565.12	9.37492		9.46867		0.3393	0.2821	0.0507			0.3709	0.3393	0.2821
-12.6087	-1.04	-0.9111	-0.706844	-0.885981			-12.6087	0.012	-0.0004356	0.221228	0.0775976				566.13	9.39158		9.4855		0.3388	0.2823	0.05055			0.3711	0.3388	0.2823
-12.5556	-1	-0.909728	-0.714244	-0.874657			-12.5556	0.012	0.00261	0.214411	0.0763404				567.14	9.40825		9.50233		0.3389	0.283	0.05095			0.3706	0.3389	0.283
-12.5024	-1.04	-0.88606	-0.725548	-0.883869			-12.5024	0.012	0.0058626	0.216307	0.0780566				568.15	9.42492		9.51917		0.339	0.2833	0.05115			0.3704	0.339	0.2833
-12.4493	-1.04	-0.892084	-0.751716	-0.8946			-12.4493	0.012	0.0022482	0.213944	0.0760642				569.16	9.44158		9.536		0.3392	0.2837	0.05145			0.3706	0.3392	0.2837
-12.3961	-1.04	-0.89496	-0.742256	-0.892405			-12.3961	0.012	0.0077706	0.214229	0.0779998				570.17	9.45825		9.55283		0.3395	0.2838	0.05165			0.3712	0.3395	0.2838
-12.343	-1	-0.900036	-0.7726	-0.890879			-12.343	0.012	0.000693	0.210334	0.0743422				571.18	9.47492		9.56967		0.3399	0.2842	0.05205			0.3716	0.3399	0.2842
-12.2899	-1	-0.90076	-0.76206	-0.887607			-12.2899	0.012	0.0083682	0.208513	0.0762938				572.19	9.49158		9.5865		0.3401	0.2846	0.05235			0.3719	0.3401	0.2846
-12.2367	-1	-0.917372	-0.744684	-0.887352			-12.2367	0.012	0.0102618	0.208264	0.0768418				573.2	9.50825		9.60333		0.3404	0.2851	0.05275			0.3723	0.3404	0.2851
-12.1836	-1	-0.907672	-0.708636	-0.872103			-12.1836	0.012	0.0069228	0.204667	0.07453				574.21	9.52492		9.62017		0.3404	0.2857	0.05305			0.3722	0.3404	0.2857
-12.1305	-1	-0.8802	-0.681652	-0.853951			-12.1305	0.012	0.0079614	0.205061	0.0750074				575.22	9.54158		9.637		0.3404	0.2857	0.05305			0.372	0.3404	0.2857
-12.0773	-1	-0.912724	-0.62788	-0.846868			-12.0773	0.012	0.0058356	0.204	0.0739452				576.23	9.55825		9.65383		0.3403	0.2857	0.053			0.3721	0.3403	0.2857
-12.0242	-1	-0.919248	-0.640048	-0.853099			-12.0242	0.012	0.0095652	0.207256	0.0762736				577.24	9.57492		9.67067		0.3405	0.2859	0.0532			0.3725	0.3405	0.2859
-11.971	-1	-0.915916	-0.660248	-0.858721			-11.971	0.012	0.008163	0.204442	0.0748682				578.25	9.59158		9.6875		0.3402	0.2862	0.0532			0.3728	0.3402	0.2862
-11.9179	-1	-0.921116	-0.6887	-0.869939			-11.9179	0.012	0.0019494	0.207572	0.0738406				579.26	9.60825		9.70433		0.3409	0.286	0.05345			0.3727	0.3409	0.286
-11.8648	-1	-0.872228	-0.670612	-0.847613			-11.8648	0.012	-0.0012942	0.20436	0.0716886				580.27	9.62492		9.72117		0.3404	0.2858	0.0531			0.3731	0.3404	0.2858
-11.8116	-0.96	-0.87292	-0.684008	-0.838976			-11.8116	0.012	0.0039438	0.20296	0.0729678				581.28	9.64158		9.738		0.3406	0.2864	0.0535			0.373	0.3406	0.2864
-11.7585	-0.96	-0.868432	-0.667316	-0.831916			-11.7585	0.012	0.0019728	0.200432	0.0714684				582.29	9.65825		9.75483		0.3412	0.2866	0.0539			0.3732	0.3412	0.2866
-11.7053	-1	-0.847504	-0.653636	-0.833713			-11.7053	0.012	0.003096	0.19856	0.0712188				583.3	9.67492		9.77167		0.341	0.287	0.054			0.3732	0.341	0.287
-11.6522	-0.96	-0.836712	-0.680252	-0.825655			-11.6522	0.012	-0.002205	0.197488	0.0690942				584.31	9.69158		9.7885		0.3411	0.2872	0.05415			0.3734	0.3411	0.2872
-11.5991	-0.96	-0.844084	-0.680772	-0.828285			-11.5991	0.012	-0.0024264	0.192923	0.0674988				585.32	9.70825		9.80533		0.3416	0.2863	0.05395			0.3736	0.3416	0.2863
-11.5459	-0.96	-0.834728	-0.68856	-0.827763			-11.5459	0.012	0.0047988	0.196214	0.0710044				586.33	9.72492		9.82217		0.3412	0.2876	0.0544			0.374	0.3412	0.2876
-11.4928	-1	-0.814164	-0.6682	-0.827455			-11.4928	0.012	-0.001044	0.196825	0.0692604				587.34	9.74158		9.839		0.3411	0.2868	0.05395			0.3742	0.3411	0.2868
-11.4397	-0.96	-0.813252	-0.667932	-0.813728			-11.4397	0.012	-0.0012708	0.191447	0.067392				588.35	9.75825		9.85583		0.3417	0.2876	0.05465			0.3739	0.3417	0.2876
-11.3865	-0.96	-0.806856	-0.682756	-0.816537			-11.3865	0.012	0.0116802	0.193392	0.0723574				589.36	9.77492		9.87267		0.3418	0.2867	0.05425			0.3736	0.3418	0.2867
-11.3334	-0.92	-0.818388	-0.687824	-0.808737			-11.3334	0.012	-0.0005454	0.18986	0.067105				590.37	9.79158		9.8895		0.3418	0.2867	0.05425			0.3736	0.3418	0.2867
-11.2803	-0.92	-0.847188	-0.684884	-0.817357			-11.2803	0.012	-3.42e-05	0.188228	0.0667314				591.38	9.80825		9.90633		0.342	0.2876	0.0548			0.3745	0.342	0.2876
-11.2271	-0.92	-0.828316	-0.6557	-0.801339			-11.2271	0.012	0.0023382	0.194364	0.0695674				592.39	9.82492		9.92317		0.3421	0.288	0.05505			0.3738	0.3421	0.288
-11.174	-0.92	-0.834956	-0.64354	-0.799499			-11.174	0.012	-3.78e-05	0.189702	0.0672214				593.4	9.84158		9.94		0.3421	0.2882	0.05515			0.3741	0.3421	0.2882
-11.1208	-0.92	-0.809656	-0.640684	-0.790113			-11.1208	0.012	0.0030816	0.190469	0.0685168				594.41	9.85825		9.95683		0.3422	0.2876	0.0549			0.3749	0.3422	0.2876
-11.0677	-0.92	-0.81136	-0.65154	-0.7943			-11.0677	0.006	-0.0018072	0.191288	0.0651604				595.42	9.87492		9.97367		0.3419	0.2872	0.05455			0.3757	0.3419	0.2872
-11.0145	-0.92	-0.829276	-0.64484	-0.798039			-11.0145	0.012	-0.004293	0.188912	0.0655398				596.43	9.89158		9.9905		0.3421	0.2874	0.05475			0.375	0.3421	0.2874
-10.9614	-0.92	-0.83798	-0.632536	-0.796839			-10.9614	0.012	0.0019026	0.182725	0.0655426				597.44	9.90825		10.0073		0.3424	0.2871	0.05475			0.3749	0.3424	0.2871
-10.9083	-0.92	-0.793084	-0.673432	-0.795505			-10.9083	0.012	-0.0043164	0.186221	0.0646348				598.45	9.92492		10.0242		0.3425	0.2878	0.05515			0.3754	0.3425	0.2878
-10.8551	-0.92	-0.790448	-0.667096	-0.792515			-10.8551	0.012	-0.0037152	0.184027	0.064104				599.46	9.94158		10.041		0.3429	0.2875	0.0552			0.3754	0.3429	0.2875
-10.802	-0.92	-0.7702	-0.658936	-0.783045			-10.802	0.006	-0.0017748	0.183863	0.062696				600.47	9.95825		10.0578		0.3431	0.2869	0.055			0.3756	0.3431	0.2869
-10.7488	-0.92	-0.788156	-0.668088	-0.792081			-10.7488	0.012	0.0032274	0.183584	0.0662706				601.48	9.97492		10.0747		0.3434	0.2877	0.05555			0.3754	0.3434	0.2877
-10.6957	-0.92	-0.802356	-0.650528	-0.790961			-10.6957	0.006	-0.0041202	0.180263	0.0607142				602.49	9.99158		10.0915		0.3432	0.2874	0.0553			0.3757	0.3432	0.2874
-10.6426	-0.88	-0.8173	-0.613752	-0.770351			-10.6426	0.012	0.00162	0.180745	0.0647884				603.5	10.0083		10.1083		0.3435	0.2864	0.05495			0.3758	0.3435	0.2864
-10.5894	-0.88	-0.822132	-0.614532	-0.772221			-10.5894	0.006	-0.0060984	0.18073	0.0602104				604.51	10.0249		10.1252		0.3425	0.2866	0.05455			0.3759	0.3425	0.2866
-10.5363	-0.92	-0.816996	-0.626016	-0.787671			-10.5363	0.006	0.0008226	0.182549	0.0631238				605.52	10.0416		10.142		0.3424	0.2856	0.054			0.376	0.3424	0.2856
-10.4832	-0.88	-0.806348	-0.594232	-0.760193			-10.4832	0.006	0.0014094	0.178514	0.0619746				606.53	10.0582		10.1588		0.3426	0.2863	0.05445			0.3762	0.3426	0.2863
-10.43	-0.92	-0.801224	-0.59926	-0.773495			-10.43	0.006	-0.0014688	0.180218	0.0615832				607.54	10.0749		10.1757		0.3432	0.2863	0.05475			0.3767	0.3432	0.2863
-10.3769	-0.88	-0.797484	-0.591712	-0.756399			-10.3769	0.006	0.0021204	0.177734	0.0619516				608.55	10.0916		10.1925		0.3429	0.2863	0.0546			0.3766	0.3429	0.2863
-10.3237	-0.88	-0.787272	-0.612348	-0.759873			-10.3237	0.006	-0.0019836	0.176815	0.0602772				609.56	10.1082		10.2093		0.403	0.3105	0.09675			0.3759	0.403	0.3105
-10.2706	-0.88	-0.806608	-0.640172	-0.775593			-10.2706	0.006	-0.0021222	0.177076	0.0603178				610.57	10.1249		10.2262		0.5411	0.4503	0.2357			0.3763	0.5411	0.4503
-10.2174	-0.88	-0.817432	-0.601772	-0.766401			-10.2174	0.006	0.0008244	0.176467	0.0610972				611.58	10.1416		10.243		0.541	0.4516	0.2363			0.3763	0.541	0.4516
-10.1643	-0.88	-0.836528	-0.543816	-0.753448			-10.1643	0.006	-0.0016254	0.17356	0.0593114				612.59	10.1583		10.2598		0.5439	0.4537	0.2388			0.3763	0.5439	0.4537
-10.1112	-0.88	-0.803268	-0.567692	-0.75032			-10.1112	0.006	0.0068652	0.178367	0.063744				613.6	10.1749		10.2767		0.5468	0.4564	0.2416			0.5832	0.5468	0.4564
-10.058	-0.88	-0.783608	-0.568892	-0.744167			-10.058	0.006	-0.001881	0.179456	0.0611918				614.61	10.1916		10.2935		0.5489	0.4582	0.24355			0.609	0.5489	0.4582
-10.0049	-0.88	-0.740956	-0.574464	-0.731807			-10.0049	0.006	-0.0046656	0.176285	0.0592064				615.62	10.2082		10.3103		0.5506	0.4587	0.24465			0.6078	0.5506	0.4587
-9.95175	-0.84	-0.7271	-0.543064	-0.703388			-9.95175	0.006	0.0027288	0.176028	0.0615856				616.63	10.2249		10.3272		0.5517	0.4589	0.2453			0.6096	0.5517	0.4589
-9.8986	-0.88	-0.716032	-0.511584	-0.702539			-9.8986	0.006	0.0017298	0.171086	0.0596054				617.64	10.2416		10.344		0.5528	0.4589	0.24585			0.6108	0.5528	0.4589
-9.84547	-0.84	-0.756864	-0.51946	-0.705441			-9.84547	0.006	-0.0032364	0.179016	0.0605932				618.65	10.2583		10.3608		0.5541	0.4587	0.2464			0.6105	0.5541	0.4587
-9.79232	-0.84	-0.775204	-0.499208	-0.704804			-9.79232	0.006	0.0031122	0.176209	0.0617738				619.66	10.2749		10.3777		0.554	0.4586	0.2463			0.6106	0.554	0.4586
-9.73918	-0.84	-0.775636	-0.469112	-0.694916			-9.73918	0.006	-0.0062748	0.177516	0.0590804				620.67	10.2916		10.3945		0.5543	0.458	0.24615			0.609	0.5543	0.458
-9.68605	-0.84	-0.775292	-0.451324	-0.688872			-9.68605	0.006	-0.0042696	0.180596	0.0607756				621.68	10.3082		10.4113		0.5549	0.4574	0.24615			0.6076	0.5549	0.4574
-9.6329	-0.84	-0.762648	-0.463952	-0.688867			-9.6329	0.006	0.0005058	0.18242	0.0629754				622.69	10.3249		10.4282		0.5544	0.4562	0.2453			0.6061	0.5544	0.4562
-9.57977	-0.84	-0.776468	-0.431932	-0.6828			-9.57977	0.006	-0.0091044	0.180389	0.0590948				623.7	10.3416		10.445		0.5541	0.4546	0.24435			0.6053	0.5541	0.4546
-9.52662	-0.8	-0.795048	-0.396256	-0.663768			-9.52662	0.006	0.000162	0.17975	0.0619708				624.71	10.3582		10.4618		0.5536	0.4533	0.24345			0.6043	0.5536	0.4533
-9.47348	-0.84	-0.82824	-0.377548	-0.681929			-9.47348	0.006	-0.008064	0.182555	0.0601636				625.72	10.3749		10.4787		0.5535	0.451	0.24225			0.6045	0.5535	0.451
-9.42033	-0.84	-0.794204	-0.43892	-0.691041			-9.42033	0.006	-0.0040374	0.181176	0.0610462				626.73	10.3916		10.4955		0.5532	0.4491	0.24115			0.6052	0.5532	0.4491
-9.3672	-0.84	-0.787948	-0.449028	-0.692325			-9.3672	0.006	-0.0045342	0.179166	0.0602106				627.74	10.4083		10.5123		0.5524	0.4471	0.23975			0.6041	0.5524	0.4471
-9.31405	-0.8	-0.77542	-0.44586	-0.67376			-9.31405	0.006	-0.0024498	0.1785	0.0606834				628.75	10.4249		10.5292		0.5518	0.4453	0.23855			0.6035	0.5518	0.4453
-9.26092	-0.8	-0.72742	-0.466964	-0.664795			-9.26092	0.006	-0.0002034	0.181888	0.0625614				629.76	10.4416		10.546		0.5506	0.4435	0.23705			0.6031	0.5506	0.4435
-9.20778	-0.8	-0.724428	-0.46716	-0.663863			-9.20778	0.006	-0.001764	0.18203	0.0620888				630.77	10.4582		10.5628		0.5489	0.4413	0.2351			0.6009	0.5489	0.4413
-9.15463	-0.8	-0.730924	-0.451416	-0.66078			-9.15463	0.006	-0.001665	0.177658	0.0606642				631.78	10.4749		10.5797		0.5474	0.4398	0.2336			0.5991	0.5474	0.4398
-9.1015	-0.8	-0.735884	-0.455088	-0.663657			-9.1015	0.006	-0.0054666	0.178925	0.0598194				632.79	10.4916		10.5965		0.546	0.438	0.232			0.6	0.546	0.438
-9.04835	-0.8	-0.71642	-0.447704	-0.654708			-9.04835	0.006	-0.0042318	0.174306	0.0586914				633.8	10.5083		10.6133		0.545	0.4359	0.23045			0.5996	0.545	0.4359
-8.99522	-0.8	-0.688092	-0.44126	-0.643117			-8.99522	0.006	-0.0012456	0.177685	0.0608132				634.81	10.5249		10.6302		0.5435	0.4343	0.2289			0.5987	0.5435	0.4343
-8.94208	-0.8	-0.660796	-0.4136	-0.624799			-8.94208	0.006	-0.0002862	0.175135	0.060283				635.82	10.5416		10.647		0.5418	0.432	0.2269			0.5978	0.5418	0.432
-8.88893	-0.8	-0.626764	-0.40758	-0.611448			-8.88893	0.006	-0.0043398	0.179728	0.0604626				636.83	10.5582		10.6638		0.5399	0.4303	0.2251			0.5976	0.5399	0.4303
-8.8358	-0.76	-0.631528	-0.413604	-0.601711			-8.8358	0.006	-0.0015264	0.178421	0.0609648				637.84	10.5749		10.6807		0.5382	0.4282	0.2232			0.596	0.5382	0.4282
-8.78267	-0.8	-0.667796	-0.420432	-0.629409			-8.78267	0	-0.0014256	0.172303	0.0569592				638.85	10.5916		10.6975		0.5372	0.4265	0.22185			0.596	0.5372	0.4265
-8.72953	-0.76	-0.654656	-0.429464	-0.614707			-8.72953	0.006	-0.0004284	0.175907	0.0604928				639.86	10.6082		10.7143		0.5355	0.4249	0.2202			0.5955	0.5355	0.4249
-8.67638	-0.76	-0.667392	-0.457996	-0.628463			-8.67638	0.006	-0.0018144	0.178492	0.0608924				640.87	10.6249		10.7312		0.533	0.4228	0.2179			0.594	0.533	0.4228
-8.62325	-0.76	-0.649804	-0.459388	-0.623064			-8.62325	0.006	-0.0069624	0.175861	0.0582996				641.88	10.6416		10.748		0.531	0.4213	0.21615			0.5927	0.531	0.4213
-8.57012	-0.72	-0.646508	-0.474128	-0.613545			-8.57012	0.006	-0.010872	0.174977	0.0567016				642.89	10.6583		10.7648		0.5284	0.4194	0.2139			0.5909	0.5284	0.4194
-8.51698	-0.72	-0.666032	-0.467716	-0.617916			-8.51698	0.006	-0.0072792	0.169498	0.0560728				643.9	10.6749		10.7817		0.5265	0.4175	0.212			0.5898	0.5265	0.4175
-8.46385	-0.72	-0.65762	-0.465388	-0.614336			-8.46385	0.006	-0.0053766	0.172592	0.0577386				644.91	10.6916		10.7985		0.5241	0.416	0.21005			0.5873	0.5241	0.416
-8.41072	-0.72	-0.643704	-0.454188	-0.605964			-8.41072	0.006	0.0008694	0.171248	0.0593726				645.92	10.7082		10.8153		0.5224	0.4138	0.2081			0.5859	0.5224	0.4138
-8.35758	-0.72	-0.63434	-0.486616	-0.613652			-8.35758	0.006	-0.0036198	0.168582	0.0569874				646.93	10.7249		10.8322		0.5204	0.4122	0.2063			0.5857	0.5204	0.4122
-8.30445	-0.76	-0.630988	-0.495624	-0.628871			-8.30445	0.006	-0.0058968	0.167387	0.05583				647.94	10.7416		10.849		0.5182	0.4101	0.20415			0.5837	0.5182	0.4101
-8.25132	-0.72	-0.622164	-0.499276	-0.613813			-8.25132	0.006	-0.0089892	0.163282	0.0534308				648.95	10.7583		10.8658		0.517	0.4086	0.2028			0.5825	0.517	0.4086
-8.19817	-0.72	-0.6271	-0.462748	-0.603283			-8.19817	0.006	-0.0053874	0.163919	0.0548438				649.96	10.7749		10.8827		0.5152	0.4073	0.20125			0.5811	0.5152	0.4073
-8.14503	-0.72	-0.60848	-0.444292	-0.590924			-8.14503	0.006	-0.0019962	0.162044	0.0553494				650.97	10.7916		10.8995		0.5133	0.4056	0.19945			0.5784	0.5133	0.4056
-8.0919	-0.72	-0.60244	-0.438732	-0.587057			-8.0919	0.006	-0.0120384	0.166102	0.0533544				651.98	10.8082		10.9163		0.5115	0.4047	0.1981			0.5758	0.5115	0.4047
-8.03877	-0.68	-0.60282	-0.4571	-0.579973			-8.03877	0.006	-0.0090756	0.159834	0.0522528				652.99	10.8249		10.9332		0.51	0.4034	0.1967			0.5743	0.51	0.4034
-7.98563	-0.72	-0.592064	-0.43966	-0.583908			-7.98563	0	-0.003663	0.162216	0.052851				654	10.8416		10.95		0.5083	0.4022	0.19525			0.5728	0.5083	0.4022
-7.93248	-0.68	-0.594132	-0.397296	-0.557143			-7.93248	0	-0.0086958	0.161444	0.0509162				655.01	10.8582		10.9668		0.5069	0.4014	0.19415			0.5707	0.5069	0.4014
-7.87935	-0.72	-0.592796	-0.415224	-0.576007			-7.87935	0	-0.0097326	0.153282	0.0478498				656.02	10.8749		10.9837		0.5051	0.4	0.19255			0.5687	0.5051	0.4
-7.82622	-0.72	-0.597536	-0.406024	-0.57452			-7.82622	0	-0.0035388	0.164616	0.0536924				657.03	10.8916		11.0005		0.5036	0.3992	0.1914			0.5673	0.5036	0.3992
-7.77308	-0.68	-0.582988	-0.397376	-0.553455			-7.77308	0	-0.0079236	0.160224	0.0507668				658.04	10.9083		11.0173		0.5022	0.398	0.1901			0.5649	0.5022	0.398
-7.71995	-0.68	-0.598816	-0.421776	-0.566864			-7.71995	0	-0.0014112	0.15859	0.0523928				659.05	10.9249		11.0342		0.5009	0.3972	0.18905			0.5641	0.5009	0.3972
-7.66682	-0.64	-0.625076	-0.43022	-0.565099			-7.66682	0	-0.001998	0.157764	0.051922				660.06	10.9416		11.051		0.4992	0.3965	0.18785			0.5627	0.4992	0.3965
-7.61368	-0.68	-0.649592	-0.41216	-0.580584			-7.61368	0	-0.0062964	0.15563	0.049778				661.07	10.9582		11.0678		0.4974	0.3954	0.1864			0.5606	0.4974	0.3954
-7.56055	-0.64	-0.646748	-0.438004	-0.574917			-7.56055	0	-0.0057186	0.154348	0.049543				662.08	10.9749		11.0847		0.4965	0.3949	0.1857			0.5587	0.4965	0.3949
-7.50742	-0.68	-0.624112	-0.47174	-0.591951			-7.50742	0	-0.0186084	0.156745	0.0460456				663.09	10.9916		11.1015		0.4949	0.3939	0.1844			0.5567	0.4949	0.3939
-7.45428	-0.64	-0.614096	-0.454508	-0.569535			-7.45428	0	-0.0042426	0.151456	0.049071				664.1	11.0083		11.1183		0.4936	0.3931	0.18335			0.5553	0.4936	0.3931
-7.40115	-0.64	-0.621792	-0.471636	-0.577809			-7.40115	0	-0.0011988	0.151577	0.050126				665.11	11.0249		11.1352		0.4918	0.3924	0.1821			0.5537	0.4918	0.3924
-7.34802	-0.64	-0.635396	-0.446104	-0.573833			-7.34802	0	-0.0055674	0.147437	0.0472898				666.12	11.0416		11.152		0.4902	0.3913	0.18075			0.5523	0.4902	0.3913
-7.29488	-0.68	-0.617388	-0.42746	-0.574949			-7.29488	0	-0.0070524	0.14943	0.0474592				667.13	11.0583		11.1688		0.4891	0.3905	0.1798			0.5514	0.4891	0.3905
-7.24175	-0.64	-0.612572	-0.378444	-0.543672			-7.24175	0	-0.010548	0.145711	0.0450544				668.14	11.0749		11.1857		0.4879	0.3895	0.1787			0.5495	0.4879	0.3895
-7.18862	-0.68	-0.582212	-0.35096	-0.537724			-7.18862	0	-0.0076698	0.143243	0.045191				669.15	11.0916		11.2025		0.4868	0.3888	0.1778			0.5481	0.4868	0.3888
-7.13548	-0.64	-0.57986	-0.376916	-0.532259			-7.13548	0	-0.0102798	0.143762	0.0444942				670.16	11.1083		11.2193		0.4849	0.3882	0.179108			0.5469	0.4849	0.3882
-7.08235	-0.64	-0.595112	-0.420804	-0.551972			-7.08235	0	-0.0091386	0.147552	0.0461378				671.17	11.1249		11.2362		0.5284	0.4207	0.17785			0.5453	0.5284	0.4207
-7.02922	-0.64	-0.61418	-0.360612	-0.538264			-7.02922	0	-0.0113418	0.141713	0.043457				672.18	11.1416		11.253		0.4929	0.3985	0.176667			0.5434	0.4929	0.3985
-6.97608	-0.6	-0.606752	-0.364648	-0.5238			-6.97608	0	-0.0074124	0.143335	0.0453076				673.19	11.1582		11.2698		0.4869	0.3939	0.175525			0.542	0.4869	0.3939
-6.92295	-0.6	-0.569376	-0.321896	-0.497091			-6.92295	0	-0.0050472	0.142932	0.0459616				674.2	11.1749		11.2867		0.4849	0.3918	0.174525			0.5782	0.4849	0.3918
-6.86982	-0.64	-0.553904	-0.317452	-0.503785			-6.86982	0.006	-0.0063954	0.143308	0.0476374				675.21	11.1916		11.3035		0.4831	0.3898	0.173633			0.5502	0.4831	0.3898
-6.81668	-0.6	-0.562628	-0.311804	-0.491477			-6.81668	0	-0.0078066	0.143436	0.0452098				676.22	11.2082		11.3203		0.4817	0.3884	0.17505			0.5456	0.4817	0.3884
-6.76353	-0.6	-0.547068	-0.323876	-0.490315			-6.76353	0	-0.0073818	0.142207	0.0449418				677.23	11.2249		11.3372		0.4804	0.3868	0.1736			0.5436	0.4804	0.3868
-6.7104	-0.6	-0.565428	-0.326556	-0.497328			-6.7104	0	-0.0098064	0.146424	0.0455392				678.24	11.2416		11.354		0.4791	0.386	0.17255			0.542	0.4791	0.386
-6.65727	-0.6	-0.53512	-0.33934	-0.491487			-6.65727	0	-0.0113328	0.144688	0.0444516				679.25	11.2583		11.3708		0.4777	0.3845	0.1711			0.5395	0.4777	0.3845
-6.60413	-0.6	-0.52754	-0.34002	-0.489187			-6.60413	0.006	-0.00999	0.142091	0.0460336				680.26	11.2749		11.3877		0.4764	0.3839	0.17015			0.5381	0.4764	0.3839
-6.551	-0.64	-0.548148	-0.347476	-0.511875			-6.551	0	-0.0036198	0.143904	0.0467614				681.27	11.2916		11.4045		0.4753	0.3832	0.16925			0.5369	0.4753	0.3832
-6.49787	-0.6	-0.54656	-0.358996	-0.501852			-6.49787	0	-0.0167814	0.14281	0.0420094				682.28	11.3083		11.4213		0.4745	0.3825	0.1685			0.5352	0.4745	0.3825
-6.44473	-0.56	-0.534388	-0.354404	-0.482931			-6.44473	0	-0.0080748	0.140062	0.0439956				683.29	11.3249		11.4382		0.4734	0.3821	0.16775			0.5342	0.4734	0.3821
-6.3916	-0.56	-0.516236	-0.323716	-0.466651			-6.3916	0	-0.0058338	0.138166	0.0441106				684.3	11.3416		11.455		0.4727	0.3809	0.1668			0.5328	0.4727	0.3809
-6.33847	-0.6	-0.513544	-0.338268	-0.483937			-6.33847	0	-0.0112302	0.136956	0.0419086				685.31	11.3583		11.4718		0.4722	0.3806	0.1664			0.5315	0.4722	0.3806
-6.28532	-0.56	-0.530748	-0.32268	-0.471143			-6.28532	0	-0.009648	0.138073	0.0428084				686.32	11.3749		11.4887		0.471	0.3802	0.1656			0.5303	0.471	0.3802
-6.23218	-0.56	-0.545872	-0.319412	-0.475095			-6.23218	0	-0.0103986	0.138076	0.042559				687.33	11.3916		11.5055		0.4704	0.3792	0.1648			0.5292	0.4704	0.3792
-6.17905	-0.52	-0.519908	-0.325988	-0.455299			-6.17905	0	-0.0120042	0.137003	0.0416662				688.34	11.4082		11.5223		0.4695	0.3789	0.1642			0.5287	0.4695	0.3789
-6.12592	-0.6	-0.511272	-0.297844	-0.469705			-6.12592	0	-0.007272	0.131306	0.0413448				689.35	11.4249		11.5392		0.4684	0.3781	0.16325			0.5269	0.4684	0.3781
-6.07278	-0.6	-0.50626	-0.307672	-0.471311			-6.07278	0	-0.00612	0.130189	0.0413564				690.36	11.4416		11.556		0.4675	0.3778	0.16265			0.5272	0.4675	0.3778
-6.01965	-0.6	-0.507472	-0.297596	-0.468356			-6.01965	0	-0.0104022	0.127783	0.039127				691.37	11.4582		11.5728		0.4666	0.3777	0.16215			0.5265	0.4666	0.3777
-5.96652	-0.56	-0.546796	-0.309728	-0.472175			-5.96652	0	-0.0114408	0.123917	0.037492				692.38	11.4749		11.5897		0.4652	0.377	0.1611			0.525	0.4652	0.377
-5.91338	-0.56	-0.522032	-0.365952	-0.482661			-5.91338	0	-0.0089388	0.121	0.0373536				693.39	11.4916		11.6065		0.4645	0.3767	0.1606			0.524	0.4645	0.3767
-5.86025	-0.56	-0.540216	-0.396228	-0.498815			-5.86025	0	-0.0082422	0.125144	0.0389674				694.4	11.5083		11.6233		0.4642	0.3764	0.1603			0.5232	0.4642	0.3764
-5.80712	-0.56	-0.559228	-0.360212	-0.493147			-5.80712	0	-0.009279	0.120536	0.0370858				695.41	11.5249		11.6402		0.4631	0.3756	0.15935			0.5218	0.4631	0.3756
-5.75397	-0.56	-0.513028	-0.378508	-0.483845			-5.75397	0	-0.0100548	0.115355	0.0351				696.42	11.5416		11.657		0.462	0.3754	0.1587			0.5215	0.462	0.3754
-5.70083	-0.56	-0.491876	-0.387096	-0.479657			-5.70083	0	-0.006012	0.113003	0.0356636				697.43	11.5583		11.6738		0.4613	0.3747	0.158			0.5204	0.4613	0.3747
-5.6477	-0.56	-0.48782	-0.41978	-0.4892			-5.6477	0	-0.0098388	0.105874	0.0320116				698.44	11.5749		11.6907		0.4603	0.3744	0.15735			0.5201	0.4603	0.3744
-5.59457	-0.56	-0.452672	-0.42084	-0.477837			-5.59457	0	-0.0075528	0.10123	0.0312256				699.45	11.5916		11.7075		0.4594	0.3738	0.1566			0.5194	0.4594	0.3738
-5.54142	-0.52	-0.465156	-0.404084	-0.46308			-5.54142	0	-0.0145872	0.0989484	0.0281204				700.46	11.6083		11.7243		0.4589	0.3734	0.15615			0.5191	0.4589	0.3734
-5.48828	-0.56	-0.48228	-0.392652	-0.478311			-5.48828	0	-0.0120096	0.096678	0.0282228				701.47	11.6249		11.7412		0.4581	0.3735	0.1558			0.518	0.4581	0.3735
-5.43515	-0.56	-0.484424	-0.431788	-0.492071			-5.43515	0	-0.012915	0.093456	0.026847				702.48	11.6416		11.758		0.457	0.3731	0.15505			0.5174	0.457	0.3731
-5.38202	-0.52	-0.4614	-0.364588	-0.448663			-5.38202	0	-0.0122616	0.0867852	0.0248412				703.49	11.6582		11.7748		0.4563	0.3727	0.1545			0.5175	0.4563	0.3727
-5.32887	-0.52	-0.483	-0.361044	-0.454681			-5.32887	0	-0.0083898	0.0824388	0.024683				704.5	11.6749		11.7917		0.4562	0.3725	0.15435			0.5158	0.4562	0.3725
-5.27573	-0.52	-0.471352	-0.34152	-0.444291			-5.27573	0	-0.0176418	0.087162	0.0231734				705.51	11.6916		11.8085		0.4553	0.3721	0.1537			0.515	0.4553	0.3721
-5.2226	-0.52	-0.47434	-0.35348	-0.449273			-5.2226	0	-0.0118746	0.091344	0.0264898				706.52	11.7082		11.8253		0.4542	0.3718	0.153			0.5144	0.4542	0.3718
-5.16947	-0.48	-0.452216	-0.36192	-0.431379			-5.16947	0	-0.0069984	0.0858444	0.026282				707.53	11.7249		11.8422		0.4537	0.3712	0.15245			0.514	0.4537	0.3712
-5.11632	-0.52	-0.425336	-0.367976	-0.437771			-5.11632	0	-0.0119214	0.0828984	0.023659				708.54	11.7416		11.859		0.4528	0.371	0.1519			0.5133	0.4528	0.371
-5.06318	-0.52	-0.4363	-0.372788	-0.443029			-5.06318	0	-0.0169902	0.0845892	0.022533				709.55	11.7583		11.8758		0.4518	0.3706	0.1512			0.5118	0.4518	0.3706
-5.01003	-0.52	-0.454476	-0.397696	-0.457391			-5.01003	0	-0.0095472	0.080616	0.0236896				710.56	11.7749		11.8927		0.4513	0.3703	0.1508			0.5117	0.4513	0.3703
-4.9569	-0.48	-0.450772	-0.383544	-0.438105			-4.9569	0	-0.0103338	0.0794064	0.0230242				711.57	11.7916		11.9095		0.4506	0.3703	0.15045			0.5107	0.4506	0.3703
-4.90377	-0.48	-0.460468	-0.428112	-0.456193			-4.90377	0	-0.0082854	0.0708468	0.0208538				712.58	11.8083		11.9263		0.4499	0.3701	0.15			0.5107	0.4499	0.3701
-4.85063	-0.52	-0.484144	-0.440848	-0.481664			-4.85063	0	-0.0140634	0.0725928	0.0195098				713.59	11.8249		11.9432		0.4498	0.3697	0.14975			0.5096	0.4498	0.3697
-4.7975	-0.48	-0.451688	-0.366472	-0.43272			-4.7975	0	-0.004212	0.0718572	0.0225484				714.6	11.8416		11.96		0.4496	0.3698	0.1497			0.5085	0.4496	0.3698
-4.74437	-0.44	-0.443812	-0.374008	-0.419273			-4.74437	0	-0.0049176	0.0704076	0.02183				715.61	11.8583		11.9768		0.449	0.3694	0.1492			0.508	0.449	0.3694
-4.69122	-0.48	-0.443964	-0.352536	-0.4255			-4.69122	0	-0.0101754	0.065628	0.0184842				716.62	11.8749		11.9937		0.4483	0.3692	0.14875			0.508	0.4483	0.3692
-4.63808	-0.44	-0.40598	-0.360648	-0.402209			-4.63808	0	-0.006606	0.0655944	0.0196628				717.63	11.8916		12.0105		0.4485	0.3687	0.1486			0.5068	0.4485	0.3687
-4.58495	-0.44	-0.394124	-0.372564	-0.402229			-4.58495	0	-0.0079416	0.061758	0.0179388				718.64	11.9082		12.0273		0.4478	0.3684	0.1481			0.5068	0.4478	0.3684
-4.5318	-0.44	-0.428412	-0.418524	-0.428979			-4.5318	0	-0.0090342	0.0605568	0.0171742				719.65	11.9249		12.0442		0.4471	0.3682	0.14765			0.5063	0.4471	0.3682
-4.47867	-0.44	-0.409288	-0.360472	-0.403253			-4.47867	0	-0.0061704	0.0524988	0.0154428				720.66	11.9416		12.061		0.4466	0.368	0.1473			0.5054	0.4466	0.368
-4.42553	-0.44	-0.420568	-0.398216	-0.419595			-4.42553	0	-0.0082188	0.0577272	0.0165028				721.67	11.9582		12.0778		0.4463	0.368	0.14715			0.5043	0.4463	0.368
-4.3724	-0.44	-0.429732	-0.409468	-0.4264			-4.3724	0	-0.0027414	0.0553512	0.0175366				722.68	11.9749		12.0947		0.4456	0.3677	0.14665			0.5039	0.4456	0.3677
-4.31925	-0.4	-0.397616	-0.420156	-0.405924			-4.31925	0	-0.0041994	0.0482712	0.0146906				723.69	11.9916		12.1115		0.4449	0.3674	0.14615			0.5032	0.4449	0.3674
-4.26612	-0.4	-0.355944	-0.416456	-0.3908			-4.26612	0	-0.0012384	0.0459744	0.014912				724.7	12.0083		12.1283		0.4446	0.3675	0.14605			0.5033	0.4446	0.3675
-4.21298	-0.4	-0.355132	-0.447968	-0.401033			-4.21298	0	-0.003375	0.0458904	0.0141718				725.71	12.0249		12.1452		0.4444	0.3671	0.14575			0.5032	0.4444	0.3671
-4.15983	-0.36	-0.36612	-0.380716	-0.368945			-4.15983	0	-0.0003528	0.038916	0.0128544				726.72	12.0416		12.162		0.444	0.3671	0.14555			0.5017	0.444	0.3671
-4.1067	-0.36	-0.365444	-0.369372	-0.364939			-4.1067	0	-0.0017316	0.0390552	0.0124412				727.73	12.0583		12.1788		0.4436	0.3667	0.14515			0.501	0.4436	0.3667
-4.05355	-0.32	-0.351528	-0.345632	-0.339053			-4.05355	0	-0.0021168	0.0405228	0.012802				728.74	12.0749		12.1957		0.4427	0.3664	0.14455			0.5013	0.4427	0.3664
-4.00042	-0.36	-0.360336	-0.361188	-0.360508			-4.00042	0	-0.0051318	0.0349488	0.009939				729.75	12.0916		12.2125		0.442	0.3662	0.1441			0.5002	0.442	0.3662
-3.94727	-0.32	-0.317608	-0.301516	-0.313041			-3.94727	0	-0.0029736	0.0382944	0.0117736				730.76	12.1082		12.2293		0.4412	0.3659	0.14355			0.5002	0.4412	0.3659
-3.89413	-0.28	-0.313712	-0.241624	-0.278445			-3.89413	0	-0.0028098	0.0361116	0.0111006				731.77	12.1249		12.2462		0.4407	0.3661	0.1434			0.4998	0.4407	0.3661
-3.841	-0.28	-0.299356	-0.227308	-0.268888			-3.841	0	0.0017892	0.0355572	0.0124488				732.78	12.1416		12.263		0.3771	0.3224	0.08975			0.4993	0.3771	0.3224
-3.78785	-0.28	-0.300928	-0.245448	-0.275459			-3.78785	0	-0.0019908	0.0361068	0.011372				733.79	12.1582		12.2798		0.3032	0.26	0.0216			0.4988	0.3032	0.26
-3.73472	-0.28	-0.284708	-0.245488	-0.270065			-3.73472	0	-0.0020574	0.0356952	0.0112126				734.8	12.1749		12.2967		0.2981	0.2552	0.01665			0.498	0.2981	0.2552
-3.68158	-0.24	-0.304916	-0.263492	-0.269469			-3.68158	0	-0.0075132	0.0410004	0.0111624				735.81	12.1916		12.3135		0.2925	0.2506	0.01155			0.4973	0.2925	0.2506
-3.62845	-0.24	-0.313792	-0.238044	-0.263945			-3.62845	0	-0.0020448	0.03555	0.0111684				736.82	12.2082		12.3303		0.2893	0.2479	0.0086			0.4707	0.2893	0.2479
-3.57532	-0.24	-0.334204	-0.218644	-0.264283			-3.57532	0	-0.0010656	0.0245952	0.0078432				737.83	12.2249		12.3472		0.287	0.2462	0.0066			0.3458	0.287	0.2462
-3.52217	-0.24	-0.336772	-0.234984	-0.270585			-3.52217	0	-0.0024624	0.0320124	0.00985				738.84	12.2416		12.364		0.2857	0.245	0.00535			0.3389	0.2857	0.245
-3.46903	-0.2	-0.332324	-0.266404	-0.266243			-3.46903	0	-0.0005022	0.0342492	0.011249				739.85	12.2582		12.3808		0.2857	0.2441	0.0049			0.336	0.2857	0.2441
-3.41588	-0.2	-0.301784	-0.287696	-0.26316			-3.41588	0	0.0014382	0.028398	0.0099454				740.86	12.2749		12.3977		0.2864	0.2443	0.00535			0.331	0.2864	0.2443
-3.36275	-0.2	-0.272928	-0.256512	-0.243147			-3.36275	0	-0.0058806	0.0293124	0.0078106				741.87	12.2916		12.4145		0.2879	0.2446	0.00625			0.3269	0.2879	0.2446
-3.30962	-0.24	-0.265024	-0.268224	-0.257749			-3.30962	0	-0.0023346	0.0282396	0.008635				742.88	12.3082		12.4313		0.2891	0.2442	0.00665			0.3238	0.2891	0.2442
-3.25648	-0.24	-0.24552	-0.295004	-0.260175			-3.25648	0	-0.0066924	0.0226296	0.0053124				743.89	12.3249		12.4482		0.2897	0.2446	0.00715			0.322	0.2897	0.2446
-3.20333	-0.2	-0.21856	-0.28278	-0.23378			-3.20333	0	-0.0039762	0.0201876	0.0054038				744.9	12.3416		12.465		0.2909	0.2438	0.00735			0.3205	0.2909	0.2438
-3.1502	-0.2	-0.202432	-0.240756	-0.214396			-3.1502	0	-0.0046386	0.0199032	0.0050882				745.91	12.3582		12.4818		0.2919	0.2449	0.0084			0.3195	0.2919	0.2449
-3.09707	-0.2	-0.205748	-0.270816	-0.225521			-3.09707	0	-0.001467	0.0265284	0.0083538				746.92	12.3749		12.4987		0.2935	0.2445	0.009			0.3187	0.2935	0.2445
-3.04393	-0.16	-0.224524	-0.241188	-0.208571			-3.04393	0	-0.0071208	0.0229596	0.0052796				747.93	12.3916		12.5155		0.2951	0.2447	0.0099			0.3187	0.2951	0.2447
-2.99078	-0.16	-0.238672	-0.23158	-0.210084			-2.99078	0	-0.0005904	0.0215664	0.006992				748.94	12.4082		12.5323		0.2967	0.2448	0.01075			0.3186	0.2967	0.2448
-2.93765	-0.2	-0.215788	-0.22914	-0.214976			-2.93765	0	0.0007056	0.0150468	0.0052508				749.95	12.4249		12.5492		0.2974	0.2461	0.01175			0.3192	0.2974	0.2461
-2.88452	-0.16	-0.209356	-0.215556	-0.194971			-2.88452	0	-0.004248	0.020478	0.00541				750.96	12.4416		12.566		0.2989	0.2461	0.0125			0.3196	0.2989	0.2461
-2.83138	-0.16	-0.208928	-0.196276	-0.188401			-2.83138	0	0.0024246	0.0184632	0.0069626				751.97	12.4582		12.5828		0.3001	0.2466	0.01335			0.3194	0.3001	0.2466
-2.77823	-0.16	-0.208668	-0.143816	-0.170828			-2.77823	0	-0.0035118	0.0162432	0.0042438				752.98	12.4749		12.5997		0.3011	0.2459	0.0135			0.3206	0.3011	0.2459
-2.7251	-0.16	-0.198556	-0.184556	-0.181037			-2.7251	0	-0.0019854	0.0153984	0.004471				753.99	12.4916		12.6165		0.3016	0.2465	0.01405			0.3209	0.3016	0.2465
-2.67197	-0.16	-0.200804	-0.178204	-0.179669			-2.67197	0	0.0043434	0.0202404	0.0081946				755	12.5082		12.6333		0.3022	0.2476	0.0149			0.322	0.3022	0.2476
-2.61882	-0.12	-0.1984	-0.202716	-0.173705			-2.61882	0	0.0017424	0.0158844	0.0058756				756.01	12.5249		12.6502		0.3035	0.248	0.01575			0.3237	0.3035	0.248
-2.56568	-0.16	-0.185996	-0.209084	-0.185027			-2.56568	0	0.00243	0.0169788	0.0064696				757.02	12.5416		12.667		0.3032	0.2483	0.01575			0.3246	0.3032	0.2483
-2.51255	-0.16	-0.17342	-0.140308	-0.157909			-2.51255	0	0.0016884	0.0167988	0.0061624				758.03	12.5582		12.6838		0.304	0.2484	0.0162			0.3251	0.304	0.2484
-2.4594	-0.12	-0.149864	-0.196048	-0.155304			-2.4594	0	0.0005436	0.0114912	0.0040116				759.04	12.5749		12.7007		0.3045	0.2497	0.0171			0.3275	0.3045	0.2497
-2.40627	-0.12	-0.130588	-0.13548	-0.128689			-2.40627	0	0.0048528	0.0163884	0.0070804				760.05	12.5916		12.7175		0.3049	0.2504	0.01765			0.3295	0.3049	0.2504
-2.35312	-0.12	-0.10268	-0.127312	-0.116664			-2.35312	0	0.0033354	0.0138432	0.0057262				761.06	12.6082		12.7343		0.3057	0.2503	0.018			0.3308	0.3057	0.2503
-2.29998	-0.12	-0.090176	-0.106592	-0.105589			-2.29998	-0.006	-0.0044118	0.01071	9.94e-05				762.07	12.6249		12.7512		0.3063	0.2508	0.01855			0.3322	0.3063	0.2508
-2.24685	-0.12	-0.090812	-0.135824	-0.115545			-2.24685	0	0.004977	0.0077748	0.0042506				763.08	12.6416		12.768		0.3072	0.2519	0.01955			0.3331	0.3072	0.2519
-2.19372	-0.12	-0.134668	-0.113272	-0.122647			-2.19372	0	0.002484	0.0096336	0.0040392				764.09	12.6582		12.7848		0.3068	0.2514	0.0191			0.3337	0.3068	0.2514
-2.14058	-0.12	-0.089376	-0.081528	-0.096968			-2.14058	0	0.0027198	0.0118536	0.0048578				765.1	12.6749		12.8017		0.3072	0.2516	0.0194			0.335	0.3072	0.2516
-2.08743	-0.12	-0.106204	-0.067408	-0.0978707			-2.08743	-0.006	0.0019944	0.0120492	0.0026812				766.11	12.6916		12.8185		0.3081	0.2517	0.0199			0.3363	0.3081	0.2517
-2.0343	-0.08	-0.148276	-0.093008	-0.107095			-2.0343	0	0.0054054	0.008682	0.0046958				767.12	12.7082		12.8353		0.3082	0.2529	0.02055			0.3377	0.3082	0.2529
-1.98117	-0.08	-0.140656	-0.071216	-0.0972907			-1.98117	0	0.007254	0.0084528	0.0052356				768.13	12.7249		12.8522		0.3096	0.2531	0.02135			0.3381	0.3096	0.2531
-1.92802	-0.12	-0.119164	-0.120368	-0.119844			-1.92802	0	0.0032994	0.0057492	0.0030162				769.14	12.7416		12.869		0.3091	0.2532	0.02115			0.3379	0.3091	0.2532
-1.87488	-0.12	-0.116548	-0.091916	-0.109488			-1.87488	0	0.0060876	0.0057312	0.0039396				770.15	12.7582		12.8858		0.3101	0.2545	0.0223			0.3393	0.3101	0.2545
-1.82175	-0.12	-0.099024	-0.090828	-0.103284			-1.82175	0	0.0020286	0.0074472	0.0031586				771.16	12.7749		12.9027		0.3097	0.2543	0.022			0.3394	0.3097	0.2543
-1.76862	-0.08	-0.111288	-0.03122	-0.0741693			-1.76862	0	0.006075	3e-05	0.002035				772.17	12.7916		12.9195		0.3108	0.2551	0.02295			0.3401	0.3108	0.2551
-1.71548	-0.08	-0.101776	0.008656	-0.0577067			-1.71548	0	0.0058896	0.0044076	0.0034324				773.18	12.8082		12.9363		0.3107	0.2553	0.023			0.3406	0.3107	0.2553
-1.66235	-0.08	-0.107816	-0.057468	-0.0817613			-1.66235	0	0.0087444	0.0070788	0.0052744				774.19	12.8249		12.9532		0.3118	0.2553	0.02355			0.3409	0.3118	0.2553
-1.60922	-0.08	-0.113116	-0.073244	-0.0887867			-1.60922	0	0.006075	0.006756	0.004277				775.2	12.8416		12.97		0.3123	0.2557	0.024			0.341	0.3123	0.2557
-1.55607	-0.08	-0.088384	-0.047424	-0.071936			-1.55607	0	0.0001476	0.0032736	0.0011404				776.21	12.8582		12.9868		0.3129	0.2562	0.02455			0.3409	0.3129	0.2562
-1.50293	-0.04	-0.059464	-0.081128	-0.0601973			-1.50293	0	0.0067446	0.000258	0.0023342				777.22	12.8749		13.0037		0.3134	0.2563	0.02485			0.3411	0.3134	0.2563
-1.4498	-0.08	-0.053056	-0.030636	-0.054564			-1.4498	0	0.0065736	0.0015972	0.0027236				778.23	12.8916		13.0205		0.3136	0.2571	0.02535			0.3426	0.3136	0.2571
-1.39665	-0.08	-0.050388	-0.064312	-0.0649			-1.39665	0	0.002781	0.0018228	0.0015346				779.24	12.9082		13.0373		0.3143	0.2574	0.02585			0.3422	0.3143	0.2574
-1.34352	-0.08	-0.072556	-0.088128	-0.080228			-1.34352	0	0.0034794	-0.003546	-2.22e-05				780.25	12.9249		13.0542		0.3145	0.2573	0.0259			0.3431	0.3145	0.2573
-1.29038	-0.04	-0.052172	-0.038484	-0.043552			-1.29038	0	0.0097074	-0.001254	0.0028178				781.26	12.9416		13.071		0.3149	0.2576	0.02625			0.3438	0.3149	0.2576
-1.23723	-0.04	-0.033172	0.00548	-0.022564			-1.23723	0	0.0023562	-0.0011472	0.000403				782.27	12.9582		13.0878		0.3152	0.2588	0.027			0.3439	0.3152	0.2588
-1.1841	-0.04	-0.028184	-0.015176	-0.0277867			-1.1841	0	-0.0015192	0.0009204	-0.0001996				783.28	12.9749		13.1047		0.3159	0.2589	0.0274			0.3445	0.3159	0.2589
-1.13097	-0.04	-0.046092	-0.03742	-0.0411707			-1.13097	0	0.0016038	0.0011928	0.0009322				784.29	12.9916		13.1215		0.3161	0.2587	0.0274			0.3449	0.3161	0.2587
-1.07783	-0.04	-0.037888	0.012156	-0.0219107			-1.07783	0	0.002448	0.0028476	0.0017652				785.3	13.0082		13.1383		0.3164	0.2598	0.0281			0.3457	0.3164	0.2598
-1.0247	0	0.000656	0	0.000218667			-1.0247	0	0.0062622	0	0.0020874				786.31	13.0249		13.1552		0.3174	0.2598	0.0286			0.3464	0.3174	0.2598
-0.971567	0	-0.02884	0.013744	-0.005032			-0.971567	-0.006	0.0063576	0.0003396	0.0002324				787.32	13.0416		13.172		0.3179	0.2608	0.02935			0.3468	0.3179	0.2608
-0.918433	0	-0.02584	-0.017148	-0.0143293			-0.918433	0	0.0030222	0.0041832	0.0024018				788.33	13.0582		13.1888		0.3186	0.2615	0.03005			0.3475	0.3186	0.2615
-0.8653	0.56	-0.00578	0.39608	0.316767			-0.8653	0	0.00018	0.0013488	0.0005096				789.34	13.0749		13.2057		0.3186	0.2614	0.03			0.3482	0.3186	0.2614
-0.812167	1.08	-0.006684	0.588044	0.553787			-0.812167	0.006	0.003726	0.007458	0.005728				790.35	13.0916		13.2225		0.3187	0.2616	0.03015			0.3482	0.3187	0.2616
-0.759033	1.08	0	0.599436	0.559812			-0.759033	0.012	0	0.0067392	0.0062464				791.36	13.1082		13.2393		0.319	0.2627	0.03085			0.3484	0.319	0.2627
-0.705883	1	0.017644	0.56076	0.526135			-0.705883	0.012	-0.001116	0.006912	0.005932				792.37	13.1249		13.2562		0.3196	0.2632	0.0314			0.3497	0.3196	0.2632
-0.65275	0.92	0.02548	0.596348	0.513943			-0.65275	0.012	0.0014328	0.0087168	0.0073832				793.38	13.1416		13.273		0.3199	0.2636	0.03175			0.35	0.3199	0.2636
-0.599617	0.84	0.575172	0.51994	0.645037			-0.599617	0.012	-0.0008838	0.003774	0.0049634				794.39	13.1582		13.2898		0.3199	0.2638	0.03185			0.3505	0.3199	0.2638
-0.546483	0.8	0.994724	0.517272	0.770665			-0.546483	0.006	0.0198288	0.0028128	0.0095472				795.4	13.1749		13.3067		0.3201	0.2644	0.03225			0.3505	0.3201	0.2644
-0.493333	0.72	0.934232	0.532724	0.728985			-0.493333	0.006	0.022455	0.0041172	0.0108574				796.41	13.1916		13.3235		0.3215	0.2647	0.0331			0.3512	0.3215	0.2647
-0.4402	0.68	0.831232	0.505596	0.672276			-0.4402	0.006	0.029763	0.0015972	0.0124534				797.42	13.2082		13.3403		0.3212	0.2649	0.03305			0.3521	0.3212	0.2649
-0.387067	0.64	0.7645	0.479588	0.628029			-0.387067	0.006	0.028791	-0.0009756	0.0112718				798.43	13.2249		13.3572		0.3222	0.2657	0.03395			0.352	0.3222	0.2657
-0.333933	0.64	0.703428	0.533196	0.625541			-0.333933	0	0.0209754	0.0006708	0.0072154				799.44	13.2416		13.374		0.3221	0.2658	0.03395			0.3521	0.3221	0.2658
-0.2808	0.6	0.654552	0.475892	0.576815			-0.2808	0	0.021789	-0.0008724	0.0069722				800.45	13.2582		13.3908		0.3224	0.2665	0.03445			0.3524	0.3224	0.2665
-0.227667	0.56	0.635528	0.485512	0.560347			-0.227667	0	0.0135468	-0.0002724	0.0044248				801.46	13.2749		13.4077		0.3227	0.2664	0.03455			0.3539	0.3227	0.2664
-0.174533	0.56	0.66096	0.456772	0.559244			-0.174533	0	0.0178218	-0.0029424	0.0049598				802.47	13.2916		13.4245		0.323	0.2666	0.0348			0.3541	0.323	0.2666
-0.1214	0.52	0.660104	0.49446	0.558188			-0.1214	0	0.014823	-0.0100236	0.0015998				803.48	13.3082		13.4413		0.3237	0.2673	0.0355			0.3545	0.3237	0.2673
-0.0682667	0.52	0.646656	0.493372	0.553343			-0.0682667	0	0.0087282	-0.001992	0.0022454				804.49	13.3249		13.4582		0.3236	0.2673	0.03545			0.3546	0.3236	0.2673
-0.01515	0.48	0.644924	0.456136	0.52702			-0.01515	0	0.0111132	-0.0097404	0.0004576				805.5	13.3416		13.475		0.3243	0.2678	0.03605			0.3546	0.3243	0.2678
0.038	0.48	0.647656	0.48594	0.537865			0.038	0	0.0092448	-0.0116964	-0.0008172				806.51	13.3582		13.4918		0.3246	0.2686	0.0366			0.3554	0.3246	0.2686
0.0911333	0.4	0.641856	0.492812	0.511556			0.0911333	0	0.008901	-0.0092484	-0.0001158				807.52	13.3749		13.5087		0.3244	0.2695	0.03695			0.3554	0.3244	0.2695
0.144267	0.56	0.632872	0.621408	0.60476			0.144267	0	0.006327	-0.011244	-0.001639				808.53	13.3916		13.5255		0.3249	0.2696	0.03725			0.3557	0.3249	0.2696
0.1974	4.44	0.585412	2.58431	2.53657			0.1974	0.006	0.004626	-0.0064848	0.0013804				809.54	13.4082		13.5423		0.3251	0.2692	0.03715			0.3568	0.3251	0.2692
0.250533	9.52	0.583796	4.68606	4.92995			0.250533	0.042	0.0036954	0.017154	0.0209498				810.55	13.4249		13.5592		0.325	0.269	0.037			0.3572	0.325	0.269
0.303667	13.64	0.579348	6.32762	6.84899			0.303667	0.108	0.0101592	0.0496224	0.0559272				811.56	13.4416		13.576		0.325	0.2699	0.03745			0.3578	0.325	0.2699
0.3568	17.68	0.548572	7.63674	8.62177			0.3568	0.192	0.007272	0.0891888	0.0961536				812.57	13.4582		13.5928		0.3255	0.2699	0.0377			0.3579	0.3255	0.2699
0.410383	20.4	0.765372	8.82956	9.99831			0.410383	0.282	0.0097056	0.1317	0.141135				813.58	13.4749		13.6097		0.3254	0.2705	0.03795			0.3583	0.3254	0.2705
0.463517	22.4	3.36596	10.1257	11.9639			0.463517	0.36	0.0173898	0.181951	0.186447				814.59	13.4916		13.6265		0.3257	0.2703	0.038			0.3584	0.3257	0.2703
0.51665	24.4	6.50116	11.4077	14.103			0.51665	0.444	0.0760806	0.238775	0.252952				815.6	13.5082		13.6433		0.3265	0.2703	0.0384			0.3586	0.3265	0.2703
0.5698	26.4	9.07374	12.5868	16.0202			0.5698	0.522	0.175901	0.297229	0.33171				816.61	13.5249		13.6602		0.3276	0.2713	0.03945			0.3594	0.3276	0.2713
0.622933	28	11.1788	13.7749	17.6512			0.622933	0.606	0.306495	0.343998	0.418831				817.62	13.5416		13.677		0.3269	0.2712	0.03905			0.3593	0.3269	0.2712
0.676083	29.2	13.0473	15.6847	19.3106			0.676083	0.684	0.447376	0.393271	0.508216				818.63	13.5582		13.6938		0.3276	0.2713	0.03945			0.3596	0.3276	0.2713
0.729217	30.4	14.7937	16.5956	20.5964			0.729217	0.756	0.59533	0.444989	0.598773				819.64	13.5749		13.7107		0.328	0.2724	0.0402			0.3601	0.328	0.2724
0.78235	31.2	16.4313	17.7846	21.8053			0.78235	0.834	0.737222	0.488058	0.686427				820.65	13.5916		13.7275		0.3276	0.2725	0.04005			0.3605	0.3276	0.2725
0.8355	32	18.823	18.9431	23.2554			0.8355	0.918	0.890482	0.531896	0.780126				821.66	13.6082		13.7443		0.3285	0.2731	0.0408			0.3606	0.3285	0.2731
0.88865	32.4	20.3767	19.9644	24.247			0.88865	0.996	1.0223	0.58992	0.869406				822.67	13.6249		13.7612		0.3279	0.273	0.04045			0.3609	0.3279	0.273
0.941783	32.8	21.9779	20.9353	25.2377			0.941783	1.08	1.15588	0.64059	0.958824				823.68	13.6416		13.778		0.3279	0.2736	0.04075			0.361	0.3279	0.2736
0.994933	32.8	23.5512	21.6311	25.9941			0.994933	1.164	1.28373	0.692646	1.04679				824.69	13.6582		13.7948		0.3292	0.2738	0.0415			0.3611	0.3292	0.2738
1.04807	33.2	24.9792	22.4005	26.8599			1.04807	1.248	1.40407	0.756066	1.13605				825.7	13.6749		13.8117		0.329	0.2739	0.04145			0.3622	0.329	0.2739
1.10122	33.2	26.227	23.3683	27.5984			1.10122	1.338	1.51783	0.818069	1.22463				826.71	13.6916		13.8285		0.3287	0.2745	0.0416			0.362	0.3287	0.2745
1.15435	33.2	27.2371	24.3111	28.2494			1.15435	1.428	1.6241	0.895949	1.31602				827.72	13.7082		13.8453		0.3292	0.2743	0.04175			0.362	0.3292	0.2743
1.20748	34	28.1113	25.3067	29.1393			1.20748	1.524	1.73251	0.994086	1.41686				828.73	13.7249		13.8622		0.3292	0.2746	0.0419			0.3626	0.3292	0.2746
1.26063	33.6	28.9041	25.7895	29.4312			1.26063	1.62	1.82831	1.08935	1.51255				829.74	13.7416		13.879		0.3295	0.2742	0.04185			0.3629	0.3295	0.2742
1.31377	33.6	29.8234	26.0141	29.8125			1.31377	1.716	1.9194	1.18607	1.60716				830.75	13.7582		13.8958		0.3297	0.2754	0.04255			0.3628	0.3297	0.2754
1.36692	33.2	30.8854	26.5835	30.2229			1.36692	1.806	2.01728	1.28188	1.70172				831.76	13.7749		13.9127		0.3299	0.2752	0.04255			0.3634	0.3299	0.2752
1.42005	33.2	31.9445	27.2248	30.7898			1.42005	1.896	2.11722	1.37149	1.7949				832.77	13.7916		13.9295		0.3304	0.2759	0.04315			0.3638	0.3304	0.2759
1.47318	32.8	33.136	27.5361	31.1574			1.47318	1.986	2.22785	1.4664	1.89342				833.78	13.8082		13.9463		0.3304	0.2762	0.0433			0.3646	0.3304	0.2762
1.52632	32.8	33.5658	27.7203	31.362			1.52632	2.082	2.35341	1.55618	1.9972				834.79	13.8249		13.9632		0.3308	0.2752	0.043			0.3639	0.3308	0.2752
1.57947	32.8	33.9879	27.8846	31.5575			1.57947	2.172	2.44443	1.64914	2.08853				835.8	13.8416		13.98		0.3306	0.2758	0.0432			0.3647	0.3306	0.2758
1.6326	32.4	34.5875	28.0116	31.6664			1.6326	2.268	2.53834	1.73038	2.17891				836.81	13.8582		13.9968		0.3308	0.2762	0.0435			0.3642	0.3308	0.2762
1.68575	32.4	34.7269	28.3907	31.8392			1.68575	2.37	2.62217	1.81336	2.26851				837.82	13.8749		14.0137		0.331	0.2761	0.04355			0.3648	0.331	0.2761
1.73888	32.4	35.0028	28.7356	32.0461			1.73888	2.466	2.71345	1.91519	2.36488				838.83	13.8916		14.0305		0.3309	0.2762	0.04355			0.3653	0.3309	0.2762
1.79203	32.4	35.4077	28.9808	32.2628			1.79203	2.574	2.804	2.02334	2.46711				839.84	13.9082		14.0473		0.3312	0.2765	0.04385			0.3655	0.3312	0.2765
1.84517	32	35.6355	29.1853	32.2736			1.84517	2.676	2.898	2.13692	2.57031				840.85	13.9249		14.0642		0.3313	0.2767	0.044			0.3658	0.3313	0.2767
1.89832	32	35.8746	29.3757	32.4167			1.89832	2.79	2.99233	2.25159	2.67797				841.86	13.9416		14.081		0.3318	0.277	0.0444			0.3656	0.3318	0.277
1.95145	32	36.1483	29.6343	32.5942			1.95145	2.898	3.1038	2.36805	2.78995				842.87	13.9582		14.0978		0.3323	0.2773	0.0448			0.3666	0.3323	0.2773
2.0046	31.6	36.6796	29.5899	32.6232			2.0046	3.006	3.22206	2.50512	2.91106				843.88	13.9749		14.1147		0.332	0.2776	0.0448			0.3671	0.332	0.2776
2.05775	31.6	37.1534	29.5511	32.7682			2.05775	3.12	3.34649	2.64911	3.03853				844.89	13.9916		14.1315		0.3325	0.2771	0.0448			0.367	0.3325	0.2771
2.11088	31.6	37.5783	29.5869	32.9217			2.11088	3.234	3.4798	2.78154	3.16511				845.9	14.0082		14.1483		0.3322	0.2772	0.0447			0.367	0.3322	0.2772
2.16403	31.2	37.7503	29.6437	32.8647			2.16403	3.348	3.62457	2.90738	3.29332				846.91	14.0249		14.1652		0.3326	0.2774	0.045			0.3672	0.3326	0.2774
2.21717	30.8	37.9355	29.4119	32.7158			2.21717	3.45	3.76359	3.04804	3.42054				847.92	14.0416		14.182		0.3329	0.2773	0.0451			0.3677	0.3329	0.2773
2.2703	29.6	38.3651	28.9524	32.3058			2.2703	3.504	3.91191	3.13863	3.51818				848.93	14.0582		14.1988		0.3327	0.2775	0.0451			0.3676	0.3327	0.2775
2.32345	28.4	38.4433	28.3917	31.745			2.32345	3.48	4.06071	3.17155	3.57075				849.94	14.0749		14.2157		0.333	0.2775	0.04525			0.3681	0.333	0.2775
2.3766	27.6	38.4132	28.016	31.3431			2.3766	3.396	4.21595	3.14398	3.58531				850.95	14.0916		14.2325		0.3328	0.2777	0.04525			0.3684	0.3328	0.2777
2.42973	26.8	38.4167	27.5047	30.9071			2.42973	3.27	4.36123	3.06681	3.56602				851.96	14.1082		14.2493		0.3333	0.2772	0.04525			0.3691	0.3333	0.2772
2.48288	26.4	37.7502	27.0581	30.4027			2.48288	3.114	4.50653	2.94518	3.5219				852.97	14.1249		14.2662		0.3331	0.2772	0.04515			0.3681	0.3331	0.2772
2.53602	25.6	36.8283	26.5683	29.6655			2.53602	2.946	4.53353	2.80492	3.42815				853.98	14.1416		14.283		0.3337	0.2774	0.04555			0.369	0.3337	0.2774
2.58917	25.2	35.8361	26.0956	29.0439			2.58917	2.772	4.4377	2.63949	3.28306				854.99	14.1582		14.2998		0.3334	0.2769	0.04515			0.3696	0.3334	0.2769
2.6423	24.8	34.9829	25.7657	28.5162			2.6423	2.592	4.25325	2.45234	3.0992				856	14.1749		14.3167		0.3345	0.277	0.04575			0.3692	0.3345	0.277
2.69545	24.4	34.1021	25.6751	28.0591			2.69545	2.418	4.00769	2.25369	2.89313				857.01	14.1916		14.3335		0.3342	0.2769	0.04555			0.3693	0.3342	0.2769
2.7486	23.6	33.4224	25.5393	27.5206			2.7486	2.25	3.70903	2.05026	2.66977				858.02	14.2082		14.3503		0.334	0.2766	0.0453			0.3691	0.334	0.2766
2.80173	23.2	32.8883	25.4291	27.1725			2.80173	2.082	3.39859	1.85882	2.44647				859.03	14.2249		14.3672		0.3343	0.2766	0.04545			0.3693	0.3343	0.2766
2.85488	22.8	32.4054	25.1365	26.7806			2.85488	1.92	3.07827	1.66231	2.22019				860.04	14.2416		14.384		0.335	0.2772	0.0461			0.3689	0.335	0.2772
2.90802	22.4	31.9169	24.8641	26.3937			2.90802	1.77	2.77709	1.48183	2.00964				861.05	14.2582		14.4008		0.3349	0.2769	0.0459			0.3695	0.3349	0.2769
2.96117	22	31.4019	24.5996	26.0005			2.96117	1.62	2.47319	1.31537	1.80285				862.06	14.2749		14.4177		0.335	0.278	0.0465			0.3694	0.335	0.278
3.01432	21.6	31.0323	24.4584	25.6969			3.01432	1.482	2.18835	1.16274	1.61103				863.07	14.2916		14.4345		0.335	0.2778	0.0464			0.369	0.335	0.2778
3.06745	21.2	30.6745	24.4303	25.4349			3.06745	1.35	1.93466	1.02563	1.43676				864.08	14.3082		14.4513		0.3344	0.2773	0.04585			0.3694	0.3344	0.2773
3.1206	20.8	30.4831	24.1815	25.1549			3.1206	1.224	1.69798	0.899366	1.27378				865.09	14.3249		14.4682		0.3346	0.2781	0.04635			0.3704	0.3346	0.2781
3.17373	20.8	30.4687	24.0591	25.1093			3.17373	1.11	1.4815	0.787554	1.12635				866.1	14.3416		14.485		0.3353	0.278	0.04665			0.3703	0.3353	0.278
3.22688	20.4	30.3385	23.9465	24.895			3.22688	1.002	1.29233	0.69211	0.995479				867.11	14.3582		14.5018		0.3352	0.2783	0.04675			0.3704	0.3352	0.2783
3.28002	20	30.0138	23.9335	24.6491			3.28002	0.906	1.1301	0.606022	0.880708				868.12	14.3749		14.5187		0.3351	0.2794	0.04725			0.3703	0.3351	0.2794
3.33317	20	29.7815	23.9559	24.5791			3.33317	0.816	0.981774	0.528035	0.77527				869.13	14.3916		14.5355		0.3356	0.279	0.0473			0.3712	0.3356	0.279
3.3863	19.6	29.6173	23.9062	24.3745			3.3863	0.732	0.85277	0.457159	0.680643				870.14	14.4082		14.5523		0.3353	0.2796	0.04745			0.3712	0.3353	0.2796
3.43945	19.2	29.4669	23.9537	24.2069			3.43945	0.654	0.739899	0.404604	0.599501				871.15	14.4249		14.5692		0.3362	0.2801	0.04815			0.3711	0.3362	0.2801
3.49258	19.2	29.4025	23.8091	24.1372			3.49258	0.582	0.642735	0.353011	0.525915				872.16	14.4416		14.586		0.3367	0.28	0.04835			0.3711	0.3367	0.28
3.54573	18.8	29.0911	23.6158	23.8356			3.54573	0.522	0.561049	0.304417	0.462489				873.17	14.4582		14.6028		0.3363	0.2805	0.0484			0.3706	0.3363	0.2805
3.59888	18.8	28.86	23.5283	23.7295			3.59888	0.462	0.48872	0.26501	0.405243				874.18	14.4749		14.6197		0.3366	0.2808	0.0487			0.3716	0.3366	0.2808
3.65202	18.8	28.6081	23.3643	23.5908			3.65202	0.414	0.430031	0.226674	0.356902				875.19	14.4916		14.6365		0.3365	0.2802	0.04835			0.372	0.3365	0.2802
3.70517	18.4	28.4578	23.2792	23.379			3.70517	0.366	0.368251	0.200219	0.31149				876.2	14.5082		14.6533		0.3362	0.281	0.0486			0.3722	0.3362	0.281
3.7583	18.36	28.4289	23.3083	23.3658			3.7583	0.33	0.327717	0.169913	0.275877				877.21	14.5249		14.6702		0.3362	0.2822	0.0492			0.3723	0.3362	0.2822
3.81145	18.28	28.4746	23.2876	23.3474			3.81145	0.294	0.284386	0.144649	0.241012				878.22	14.5416		14.687		0.3371	0.2821	0.0496			0.3718	0.3371	0.2821
3.8646	18.12	28.4312	23.3217	23.291			3.8646	0.264	0.253705	0.126102	0.214602				879.23	14.5582		14.7038		0.3367	0.2821	0.0494			0.3724	0.3367	0.2821
3.91773	18.04	28.2336	23.2357	23.1698			3.91773	0.234	0.225864	0.10611	0.188658				880.24	14.5749		14.7207		0.3371	0.2821	0.0496			0.3723	0.3371	0.2821
3.97088	17.92	28.0919	23.0486	23.0202			3.97088	0.21	0.195143	0.0886008	0.164581				881.25	14.5916		14.7375		0.3371	0.2827	0.0499			0.3728	0.3371	0.2827
4.02402	17.76	27.8941	22.6615	22.7719			4.02402	0.186	0.173117	0.081792	0.14697				882.26	14.6082		14.7543		0.3367	0.2826	0.04965			0.3733	0.3367	0.2826
4.07717	17.68	27.8611	22.5069	22.6827			4.07717	0.168	0.152723	0.0668652	0.129196				883.27	14.6249		14.7712		0.337	0.2829	0.04995			0.3734	0.337	0.2829
4.1303	17.56	27.8625	22.3004	22.5743			4.1303	0.144	0.135884	0.0535848	0.111156				884.28	14.6416		14.788		0.3368	0.2835	0.05015			0.3739	0.3368	0.2835
4.18345	17.48	27.7949	22.0972	22.4574			4.18345	0.132	0.117446	0.038484	0.0959768				885.29	14.6582		14.8048		0.3373	0.2831	0.0502			0.3736	0.3373	0.2831
4.23658	17.36	27.7405	21.9589	22.3531			4.23658	0.12	0.108398	0.03066	0.0863526				886.3	14.6749		14.8217		0.337	0.2832	0.0501			0.3734	0.337	0.2832
4.28973	17.28	27.7728	21.8587	22.3038			4.28973	0.108	0.0965772	0.024312	0.0762964				887.31	14.6916		14.8385		0.3381	0.2841	0.0511			0.3742	0.3381	0.2841
4.34287	17.2	27.7347	21.7651	22.2333			4.34287	0.096	0.0932256	0.0187788	0.0693348				888.32	14.7082		14.8553		0.3375	0.2842	0.05085			0.3732	0.3375	0.2842
4.39602	17.16	27.5749	21.6717	22.1355			4.39602	0.09	0.077634	0.0057948	0.0578096				889.33	14.7249		14.8722		0.3372	0.284	0.0506			0.3737	0.3372	0.284
4.44915	17.08	27.5757	21.5742	22.0766			4.44915	0.078	0.0740142	-0.0005772	0.050479				890.34	14.7416		14.889		0.338	0.2837	0.05085			0.3746	0.338	0.2837
4.5023	16.96	27.3618	21.522	21.9479			4.5023	0.066	0.0667368	0.003576	0.0454376				891.35	14.7582		14.9058		0.3379	0.2839	0.0509			0.3744	0.3379	0.2839
4.55543	16.92	27.2086	21.387	21.8385			4.55543	0.066	0.0618822	-0.0084588	0.0398078				892.36	14.7749		14.9227		0.3381	0.2836	0.05085			0.3744	0.3381	0.2836
4.60858	16.84	27.2478	21.3107	21.7995			4.60858	0.06	0.0572004	-0.0048384	0.037454				893.37	14.7916		14.9395		0.338	0.2835	0.05075			0.3741	0.338	0.2835
4.66172	16.8	27.3078	21.314	21.8073			4.66172	0.054	0.0549054	-0.0125916	0.0321046				894.38	14.8082		14.9563		0.3381	0.2846	0.05135			0.3744	0.3381	0.2846
4.71487	16.76	27.2622	21.1047	21.709			4.71487	0.048	0.0436518	-0.0190296	0.0242074				895.39	14.8249		14.9732		0.3384	0.2841	0.05125			0.3751	0.3384	0.2841
4.76802	16.68	27.0221	20.9383	21.5468			4.76802	0.042	0.0387756	-0.0167388	0.0213456				896.4	14.8416		14.99		0.3382	0.284	0.0511			0.3754	0.3382	0.284
4.82115	16.68	27.0007	20.8369	21.5059			4.82115	0.042	0.0457956	-0.0228588	0.0216456				897.41	14.8582		15.0068		0.3389	0.2845	0.0517			0.3746	0.3389	0.2845
4.8743	16.6	26.8639	20.7588	21.4076			4.8743	0.036	0.0383058	-0.02367	0.0168786				898.42	14.8749		15.0237		0.3391	0.2857	0.0524			0.3751	0.3391	0.2857
4.92743	16.6	26.6291	20.6709	21.3			4.92743	0.036	0.0355014	-0.0227508	0.0162502				899.43	14.8916		15.0405		0.338	0.2843	0.05115			0.3752	0.338	0.2843
4.98058	16.52	26.2987	20.6641	21.1609			4.98058	0.036	0.031014	-0.0246108	0.0141344				900.44	14.9082		15.0573		0.3383	0.285	0.05165			0.3758	0.3383	0.285
5.03373	16.48	26.1184	20.4801	21.0261			5.03373	0.03	0.0345744	-0.026202	0.0127908				901.45	14.9249		15.0742		0.3382	0.2851	0.05165			0.3755	0.3382	0.2851
5.08687	16.44	26.0467	20.2455	20.9107			5.08687	0.03	0.024831	-0.027672	0.009053				902.46	14.9416		15.091		0.3378	0.2852	0.0515			0.3761	0.3378	0.2852
5.14002	16.36	25.9751	20.1105	20.8152			5.14002	0.024	0.0337986	-0.0257064	0.0106974				903.47	14.9582		15.1078		0.3389	0.2849	0.0519			0.3754	0.3389	0.2849
5.19317	16.4	25.941	19.9753	20.7721			5.19317	0.024	0.0328374	-0.0335904	0.007749				904.48	14.9749		15.1247		0.3387	0.2847	0.0517			0.3756	0.3387	0.2847
5.2463	17.36	25.7817	20.3829	21.1748			5.2463	0.024	0.026595	-0.0293808	0.0070714				905.49	14.9916		15.1415		0.3387	0.2852	0.05195			0.3758	0.3387	0.2852
5.29945	18.4	25.8091	21.3563	21.8551			5.29945	0.03	0.0247374	-0.0292812	0.0084854				906.5	15.0082		15.1583		0.3385	0.2846	0.05155			0.3752	0.3385	0.2846
5.3526	19.6	25.624	22.2013	22.4751			5.3526	0.042	0.0262728	-0.0201708	0.016034				907.51	15.0249		15.1752		0.339	0.2852	0.0521			0.3758	0.339	0.2852
5.40573	20.4	25.4073	23.0926	22.9666			5.40573	0.054	0.0261234	-0.0038256	0.0254326				908.52	15.0416		15.192		0.3389	0.2852	0.05205			0.3761	0.3389	0.2852
5.45888	21.2	25.3915	23.9646	23.5187			5.45888	0.078	0.0289152	0.0114312	0.0394488				909.53	15.0582		15.2088		0.3389	0.2854	0.05215			0.3758	0.3389	0.2854
5.51202	22	26.2881	24.6973	24.3285			5.51202	0.096	0.0307548	0.0337536	0.0535028				910.54	15.0749		15.2257		0.3391	0.2845	0.0518			0.3758	0.3391	0.2845
5.56517	22.8	27.5621	25.4273	25.2631			5.56517	0.12	0.0469998	0.0542412	0.073747				911.55	15.0916		15.2425		0.3389	0.284	0.05145			0.3765	0.3389	0.284
5.61832	23.6	28.9057	26.2235	26.2431			5.61832	0.15	0.082179	0.0790068	0.103729				912.56	15.1082		15.2593		0.3395	0.2857	0.0526			0.3766	0.3395	0.2857
5.67145	24	30.134	27.0629	27.0656			5.67145	0.186	0.112442	0.111842	0.136762				913.57	15.1249		15.2762		0.3391	0.2847	0.0519			0.3766	0.3391	0.2847
5.7246	24.8	31.4229	27.7988	28.0072			5.7246	0.222	0.156483	0.141152	0.173212				914.58	15.1416		15.293		0.384	0.299	0.0815			0.3766	0.384	0.299
5.77773	25.2	32.6318	28.6172	28.8163			5.77773	0.258	0.195253	0.17641	0.209888				915.59	15.1582		15.3098		0.5257	0.439	0.22235			0.3766	0.5257	0.439
5.83087	25.6	33.7696	29.6335	29.6677			5.83087	0.306	0.249899	0.2208	0.2589				916.6	15.1749		15.3267		0.5238	0.4398	0.2218			0.3768	0.5238	0.4398
5.88402	26	34.7448	30.2059	30.3169			5.88402	0.354	0.286553	0.259981	0.300178				917.61	15.1916		15.3435		0.5257	0.4419	0.2238			0.3766	0.5257	0.4419
5.93717	26.4	35.7972	30.5796	30.9256			5.93717	0.408	0.342684	0.306324	0.352336				918.62	15.2082		15.3603		0.5294	0.444	0.2267			0.3768	0.5294	0.444
5.9903	26.8	36.6442	30.9433	31.4625			5.9903	0.468	0.402673	0.351343	0.407339				919.63	15.2249		15.3772		0.5323	0.4451	0.2287			0.5831	0.5323	0.4451
6.04345	26.8	37.4455	31.3471	31.8642			6.04345	0.528	0.459227	0.400352	0.462526				920.64	15.2416		15.394		0.5337	0.4458	0.22975			0.6074	0.5337	0.4458
6.09658	27.2	38.056	31.9615	32.4058			6.09658	0.594	0.517189	0.445206	0.518798				921.65	15.2582		15.4108		0.5346	0.4456	0.2301			0.6056	0.5346	0.4456
6.14973	27.2	38.6278	32.7087	32.8455			6.14973	0.666	0.585097	0.511987	0.587695				922.66	15.2749		15.4277		0.5343	0.4456	0.22995			0.607	0.5343	0.4456
6.20287	27.6	39.1341	33.2768	33.337			6.20287	0.738	0.656687	0.5805	0.658396				923.67	15.2916		15.4445		0.5344	0.4458	0.2301			0.6084	0.5344	0.4458
6.256	28	39.809	33.6934	33.8341			6.256	0.816	0.734974	0.680662	0.743879				924.68	15.3082		15.4613		0.5349	0.4456	0.23025			0.6097	0.5349	0.4456
6.30915	28.4	40.1925	33.9527	34.1817			6.30915	0.894	0.821059	0.780065	0.831708				925.69	15.3249		15.4782		0.5348	0.4457	0.23025			0.6096	0.5348	0.4457
6.36228	28.4	40.44	34.1167	34.3189			6.36228	0.984	0.912654	0.890995	0.929216				926.7	15.3416		15.495		0.5346	0.445	0.2298			0.6076	0.5346	0.445
6.41543	28.4	40.567	34.3998	34.4556			6.41543	1.074	1.01258	1.00427	1.03028				927.71	15.3582		15.5118		0.5352	0.4443	0.22975			0.6055	0.5352	0.4443
6.46857	28.8	40.8942	34.6977	34.7973			6.46857	1.158	1.11049	1.12938	1.13262				928.72	15.3749		15.5287		0.5338	0.4437	0.22875			0.6045	0.5338	0.4437
6.5217	28.8	41.2142	34.8573	34.9572			6.5217	1.254	1.23471	1.24053	1.24308				929.73	15.3916		15.5455		0.5325	0.4423	0.2274			0.6033	0.5325	0.4423
6.57483	28.8	41.4099	35.1414	35.1171			6.57483	1.35	1.35897	1.35327	1.35408				930.74	15.4082		15.5623		0.5322	0.4415	0.22685			0.6022	0.5322	0.4415
6.62798	29.2	41.6156	35.4363	35.4173			6.62798	1.446	1.4863	1.45312	1.4618				931.75	15.4249		15.5792		0.5319	0.4399	0.2259			0.5998	0.5319	0.4399
6.68112	29.2	41.6831	35.5433	35.4755			6.68112	1.542	1.61876	1.5711	1.57729				932.76	15.4416		15.596		0.5302	0.4384	0.2243			0.5983	0.5302	0.4384
6.73425	29.2	41.8021	35.4426	35.4816			6.73425	1.644	1.75114	1.69758	1.69758				933.77	15.4582		15.6128		0.5299	0.437	0.22345			0.5982	0.5299	0.437
6.78738	29.6	41.9641	35.4018	35.6553			6.78738	1.746	1.89521	1.83545	1.82555				934.78	15.4749		15.6297		0.529	0.4351	0.22205			0.5973	0.529	0.4351
6.84053	29.6	41.9484	35.4461	35.6648			6.84053	1.854	2.03714	1.98461	1.95858				935.79	15.4916		15.6465		0.5276	0.4334	0.2205			0.5961	0.5276	0.4334
6.89367	29.6	41.6285	35.2548	35.4945			6.89367	1.956	2.19245	2.13706	2.09517				936.8	15.5082		15.6633		0.5263	0.4313	0.2188			0.5959	0.5263	0.4313
6.9468	29.6	41.5095	35.3289	35.4794			6.9468	2.07	2.33802	2.28429	2.23077				937.81	15.5249		15.6802		0.5255	0.4297	0.2176			0.5961	0.5255	0.4297
6.99995	30	41.5126	35.6499	35.7208			6.99995	2.178	2.49951	2.44678	2.37476				938.82	15.5416		15.697		0.525	0.4282	0.2166			0.5958	0.525	0.4282
7.05308	30	41.6843	35.5862	35.7568			7.05308	2.28	2.68016	2.62548	2.52855				939.83	15.5582		15.7138		0.5242	0.4263	0.21525			0.5947	0.5242	0.4263
7.10622	30	41.701	35.447	35.716			7.10622	2.388	2.86259	2.80989	2.68683				940.84	15.5749		15.7307		0.5219	0.4251	0.2135			0.5942	0.5219	0.4251
7.15935	30	41.6548	35.1097	35.5882			7.15935	2.496	3.05058	2.99876	2.84845				941.85	15.5916		15.7475		0.5211	0.4229	0.212			0.5935	0.5211	0.4229
7.2125	30	41.7311	34.9399	35.557			7.2125	2.61	3.24824	3.18385	3.01403				942.86	15.6082		15.7643		0.5195	0.421	0.21025			0.5925	0.5195	0.421
7.26563	30	41.4297	34.6692	35.3663			7.26563	2.706	3.46492	3.37266	3.18119				943.87	15.6249		15.7812		0.5188	0.4195	0.20915			0.5916	0.5188	0.4195
7.31877	29.6	41.3054	34.2187	35.0414			7.31877	2.772	3.67149	3.53596	3.32648				944.88	15.6416		15.798		0.517	0.4175	0.20725			0.5903	0.517	0.4175
7.37192	29.2	41.0745	33.7334	34.6693			7.37192	2.79	3.89702	3.65279	3.4466				945.89	15.6582		15.8148		0.5151	0.4158	0.20545			0.5895	0.5151	0.4158
7.42505	28.8	40.9464	33.1962	34.3142			7.42505	2.766	4.11676	3.7139	3.53222				946.9	15.6749		15.8317		0.513	0.4135	0.20325			0.5888	0.513	0.4135
7.4782	28.4	40.9047	32.8817	34.0622			7.4782	2.712	4.35103	3.72298	3.59534				947.91	15.6916		15.8485		0.5112	0.4117	0.20145			0.5878	0.5112	0.4117
7.53133	28	40.3239	32.4484	33.5908			7.53133	2.64	4.57563	3.68559	3.63374				948.92	15.7082		15.8653		0.5095	0.4098	0.19965			0.5868	0.5095	0.4098
7.58447	27.6	39.5087	31.8941	33.0009			7.58447	2.544	4.72536	3.59456	3.62131				949.93	15.7249		15.8822		0.5086	0.4081	0.19835			0.5851	0.5086	0.4081
7.63762	27.6	38.6539	31.564	32.606			7.63762	2.442	4.78156	3.47209	3.56522				950.94	15.7416		15.899		0.5069	0.4069	0.1969			0.5829	0.5069	0.4069
7.69075	27.2	37.9493	31.2202	32.1231			7.69075	2.334	4.74227	3.30955	3.46194				951.95	15.7582		15.9158		0.5054	0.4053	0.19535			0.5808	0.5054	0.4053
7.74388	26.8	37.4707	30.8264	31.699			7.74388	2.22	4.64007	3.11416	3.32474				952.96	15.7749		15.9327		0.5032	0.4035	0.19335			0.5784	0.5032	0.4035
7.79703	26.4	36.9741	30.3824	31.2521			7.79703	2.106	4.46274	2.89857	3.15577				953.97	15.7916		15.9495		0.5018	0.4023	0.19205			0.5762	0.5018	0.4023
7.85017	26.4	36.4495	29.9305	30.9267			7.85017	1.986	4.24941	2.67351	2.96964				954.98	15.8082		15.9663		0.5002	0.4006	0.1904			0.574	0.5002	0.4006
7.9033	26	35.7334	29.6472	30.4602			7.9033	1.866	4.00154	2.43526	2.7676				955.99	15.8249		15.9832		0.4981	0.3992	0.18865			0.5725	0.4981	0.3992
7.95643	25.6	35.1189	29.3525	30.0238			7.95643	1.746	3.71341	2.20629	2.55523				957	15.8416		16		0.4964	0.3977	0.18705			0.5704	0.4964	0.3977
8.00958	25.6	34.5681	29.0128	29.727			8.00958	1.632	3.40574	1.99217	2.3433				958.01	15.8582		16.0168		0.4949	0.3964	0.18565			0.5682	0.4949	0.3964
8.06272	25.2	34.0331	28.8705	29.3679			8.06272	1.512	3.11257	1.78169	2.13542				959.02	15.8749		16.0337		0.4936	0.3953	0.18445			0.5655	0.4936	0.3953
8.11587	25.2	33.4743	28.6665	29.1136			8.11587	1.398	2.82072	1.59308	1.93727				960.03	15.8916		16.0505		0.4924	0.3937	0.18305			0.5631	0.4924	0.3937
8.16902	24.8	33.166	28.548	28.838			8.16902	1.284	2.53343	1.41798	1.74514				961.04	15.9082		16.0673		0.4907	0.3929	0.1818			0.5613	0.4907	0.3929
8.22215	24.8	33.0233	28.3824	28.7352			8.22215	1.176	2.27136	1.25911	1.56882				962.05	15.9249		16.0842		0.4893	0.3917	0.1805			0.5596	0.4893	0.3917
8.2753	24.4	32.8986	28.2063	28.5016			8.2753	1.08	2.02006	1.10745	1.4025				963.06	15.9416		16.101		0.4878	0.3903	0.17905			0.558	0.4878	0.3903
8.32843	24.4	32.7867	28.0786	28.4218			8.32843	0.984	1.79187	0.97659	1.25082				964.07	15.9582		16.1178		0.4862	0.3896	0.1779			0.556	0.4862	0.3896
8.38158	24	32.5473	27.9162	28.1545			8.38158	0.894	1.59174	0.859608	1.11512				965.08	15.9749		16.1347		0.4853	0.3883	0.1768			0.5539	0.4853	0.3883
8.43472	24	32.2459	27.6835	27.9765			8.43472	0.81	1.41485	0.759052	0.994634				966.09	15.9916		16.1515		0.4839	0.3872	0.17555			0.5524	0.4839	0.3872
8.48787	23.6	32.0402	27.5913	27.7438			8.48787	0.738	1.25516	0.66687	0.886678				967.1	16.0082		16.1683		0.4826	0.386	0.1743			0.5507	0.4826	0.386
8.541	23.2	31.7881	27.4442	27.4774			8.541	0.666	1.10797	0.584792	0.786253				968.11	16.0249		16.1852		0.4812	0.385	0.1731			0.5485	0.4812	0.385
8.59413	23.2	31.5448	27.2953	27.3467			8.59413	0.6	0.98597	0.505961	0.69731				969.12	16.0416		16.202		0.4797	0.3839	0.1718			0.5469	0.4797	0.3839
8.64728	23.2	31.5728	27.2871	27.3533			8.64728	0.54	0.877322	0.439465	0.618929				970.13	16.0582		16.2188		0.4787	0.3828	0.17075			0.5453	0.4787	0.3828
8.70042	22.8	31.5528	27.1898	27.1809			8.70042	0.492	0.777141	0.381856	0.550332				971.14	16.0749		16.2357		0.4775	0.3822	0.16985			0.5439	0.4775	0.3822
8.75357	22.8	31.3489	26.7799	26.9763			8.75357	0.444	0.696899	0.333601	0.4915				972.15	16.0916		16.2525		0.4765	0.3812	0.16885			0.5425	0.4765	0.3812
8.8067	22.4	31.0952	26.5262	26.6738			8.8067	0.396	0.609332	0.288277	0.431203				973.16	16.1082		16.2693		0.475	0.38	0.1675			0.5415	0.475	0.38
8.85985	22.4	31.0391	26.4484	26.6292			8.85985	0.36	0.546674	0.244063	0.383579				974.17	16.1249		16.2862		0.4741	0.3791	0.1666			0.5406	0.4741	0.3791
8.91298	22.4	30.8827	26.3625	26.5484			8.91298	0.324	0.482117	0.20721	0.337776				975.18	16.1416		16.303		0.4727	0.3775	0.1651			0.5382	0.4727	0.3775
8.96613	22	30.6898	26.3226	26.3375			8.96613	0.294	0.438277	0.172721	0.301666				976.19	16.1582		16.3198		0.5133	0.4132	0.166742			0.5373	0.5133	0.4132
9.01928	22	30.5349	26.1349	26.2233			9.01928	0.264	0.393507	0.146233	0.267913				977.2	16.1749		16.3367		0.4806	0.3886	0.165567			0.5361	0.4806	0.3886
9.07242	22	30.3063	26.0142	26.1068			9.07242	0.24	0.347787	0.120162	0.235983				978.21	16.1916		16.3535		0.4756	0.3845	0.164483			0.5342	0.4756	0.3845
9.12557	22	30.0785	26.0091	26.0292			9.12557	0.216	0.322067	0.100588	0.212885				979.22	16.2082		16.3703		0.4731	0.3825	0.1634			0.5335	0.4731	0.3825
9.1787	21.6	29.8482	25.9536	25.8006			9.1787	0.198	0.280253	0.0776472	0.1853				980.23	16.2249		16.3872		0.4709	0.3805	0.162333			0.5313	0.4709	0.3805
9.23185	21.6	29.6413	25.772	25.6711			9.23185	0.18	0.267467	0.06618	0.171216				981.24	16.2416		16.404		0.4692	0.3791	0.161267			0.5297	0.4692	0.3791
9.285	21.6	29.4874	25.7408	25.6094			9.285	0.162	0.228883	0.0470148	0.145966				982.25	16.2582		16.4208		0.4682	0.3776	0.1629			0.5286	0.4682	0.3776
9.33815	21.6	29.4831	25.5653	25.5495			9.33815	0.15	0.216241	0.0337764	0.133339				983.26	16.2749		16.4377		0.4668	0.3762	0.1615			0.5273	0.4668	0.3762
9.39128	21.2	29.558	25.5317	25.4299			9.39128	0.132	0.200943	0.0175404	0.116828				984.27	16.2916		16.4545		0.4654	0.3754	0.1604			0.5265	0.4654	0.3754
9.44443	21.2	29.5503	25.1511	25.3005			9.44443	0.12	0.18513	0.0064536	0.103861				985.28	16.3082		16.4713		0.4639	0.3743	0.1591			0.5248	0.4639	0.3743
9.49758	21.2	29.5427	24.9973	25.2467			9.49758	0.114	0.173327	-0.0038004	0.094509				986.29	16.3249		16.4882		0.4626	0.3733	0.15795			0.5249	0.4626	0.3733
9.55072	20.8	29.4746	25.0913	25.122			9.55072	0.102	0.1561	-0.0113964	0.0822344				987.3	16.3416		16.505		0.4619	0.3724	0.15715			0.5689	0.4619	0.3724
9.60387	20.8	29.3955	24.9788	25.0581			9.60387	0.096	0.138751	-0.0221388	0.0708708				988.31	16.3582		16.5218		0.4603	0.3716	0.15595			0.5285	0.4603	0.3716
9.657	20.8	29.1687	24.9262	24.965			9.657	0.084	0.137614	-0.0314748	0.0633796				989.32	16.3749		16.5387		0.4597	0.3709	0.1553			0.5256	0.4597	0.3709
9.71015	20.4	28.9837	24.8074	24.7304			9.71015	0.078	0.131382	-0.034638	0.058248				990.33	16.3916		16.5555		0.4584	0.3706	0.1545			0.524	0.4584	0.3706
9.76328	20.4	28.9908	24.5928	24.6612			9.76328	0.072	0.12164	-0.0356316	0.0526696				991.34	16.4082		16.5723		0.4579	0.3704	0.15415			0.5223	0.4579	0.3704
9.81643	20.4	29.0528	24.4059	24.6196			9.81643	0.066	0.121338	-0.0452748	0.0473544				992.35	16.4249		16.5892		0.4569	0.3699	0.1534			0.5209	0.4569	0.3699
9.86957	20	28.9879	24.278	24.422			9.86957	0.06	0.111339	-0.0528384	0.0395002				993.36	16.4416		16.606		0.4554	0.3693	0.15235			0.5195	0.4554	0.3693
9.92272	20	28.8791	24.1594	24.3461			9.92272	0.06	0.100897	-0.0573384	0.0345196				994.37	16.4582		16.6228		0.4544	0.3689	0.15165			0.5186	0.4544	0.3689
9.97585	20	28.8705	23.9881	24.2862			9.97585	0.054	0.0922518	-0.0522144	0.0313458				995.38	16.4749		16.6397		0.4535	0.3685	0.151			0.5175	0.4535	0.3685
10.029	19.6	28.8989	23.7697	24.0895			10.029	0.048	0.0933894	-0.065562	0.0252758				996.39	16.4916		16.6565		0.4522	0.3682	0.1502			0.5165	0.4522	0.3682
10.0821	19.6	28.7561	23.6993	24.0185			10.0821	0.048	0.0944892	-0.0631668	0.0264408				997.4	16.5082		16.6733		0.4512	0.3676	0.1494			0.5161	0.4512	0.3676
10.1353	19.6	28.6256	23.5691	23.9316			10.1353	0.042	0.088938	-0.06978	0.020386				998.41	16.5249		16.6902		0.4502	0.3672	0.1487			0.515	0.4502	0.3672
10.1884	19.6	28.4486	23.4351	23.8279			10.1884	0.042	0.0903438	-0.0705312	0.0206042				999.42	16.5416		16.707		0.4497	0.3669	0.1483			0.514	0.4497	0.3669
10.2416	19.6	28.3371	23.472	23.803			10.2416	0.036	0.0877428	-0.0697332	0.0180032				1000.43	16.5582		16.7238		0.4488	0.3668	0.1478			0.5133	0.4488	0.3668
10.2947	20.4	28.2555	24.0097	24.2217			10.2947	0.036	0.0822168	-0.0720696	0.0153824				1001.44	16.5749		16.7407		0.4479	0.3665	0.1472			0.5122	0.4479	0.3665
10.3478	21.2	28.0877	24.8404	24.7094			10.3478	0.042	0.0801774	-0.072606	0.0165238				1002.45	16.5916		16.7575		0.4474	0.3665	0.14695			0.5117	0.4474	0.3665
10.401	22	27.9053	25.6371	25.1808			10.401	0.048	0.0828702	-0.062622	0.0227494				1003.46	16.6082		16.7743		0.4463	0.3658	0.14605			0.5107	0.4463	0.3658
10.4541	22.4	27.7572	26.3072	25.4881			10.4541	0.06	0.0819576	-0.0484584	0.0311664				1004.47	16.6249		16.7912		0.4454	0.366	0.1457			0.5103	0.4454	0.366
10.5073	23.2	28.0098	27.0325	26.0808			10.5073	0.072	0.0777114	-0.0366636	0.0376826				1005.48	16.6416		16.808		0.4448	0.3656	0.1452			0.5086	0.4448	0.3656
10.5604	23.6	28.9263	28.0223	26.8495			10.5604	0.09	0.0843678	-0.0271464	0.0490738				1006.49	16.6582		16.8248		0.4442	0.3656	0.1449			0.5076	0.4442	0.3656
10.6135	24.4	29.9343	28.7611	27.6985			10.6135	0.108	0.0957312	-0.0018924	0.0672796				1007.5	16.6749		16.8417		0.4437	0.3652	0.14445			0.5078	0.4437	0.3652
10.6667	24.8	31.101	29.2127	28.3712			10.6667	0.126	0.116739	0.0222732	0.0883374				1008.51	16.6916		16.8585		0.4432	0.3649	0.14405			0.5068	0.4432	0.3649
10.7198	25.2	31.9867	29.9511	29.0459			10.7198	0.156	0.142018	0.0453984	0.114472				1009.52	16.7082		16.8753		0.4429	0.3649	0.1439			0.5059	0.4429	0.3649
10.773	25.6	32.7099	30.6982	29.6694			10.773	0.186	0.172075	0.070542	0.142872				1010.53	16.7249		16.8922		0.4419	0.3647	0.1433			0.5047	0.4419	0.3647
10.8261	26.4	33.2419	31.7139	30.4519			10.8261	0.222	0.210616	0.102145	0.178254				1011.54	16.7416		16.909		0.4419	0.3647	0.1433			0.5045	0.4419	0.3647
10.8792	26.8	33.9581	32.6841	31.1474			10.8792	0.264	0.242696	0.128873	0.211856				1012.55	16.7582		16.9258		0.4416	0.3648	0.1432			0.5042	0.4416	0.3648
10.9324	27.2	34.6478	33.5339	31.7939			10.9324	0.312	0.279059	0.170327	0.253795				1013.56	16.7749		16.9427		0.4404	0.3647	0.14255			0.5026	0.4404	0.3647
10.9856	27.6	35.4103	34.2332	32.4145			10.9856	0.366	0.329486	0.222437	0.305974				1014.57	16.7916		16.9595		0.4398	0.3643	0.14205			0.5032	0.4398	0.3643
11.0387	28	36.1611	34.6108	32.9239			11.0387	0.42	0.378464	0.261839	0.353434				1015.58	16.8082		16.9763		0.4394	0.3642	0.1418			0.503	0.4394	0.3642
11.0918	28	36.8215	34.9052	33.2422			11.0918	0.486	0.426245	0.32068	0.410975				1016.59	16.8249		16.9932		0.4383	0.3639	0.1411			0.5019	0.4383	0.3639
11.145	28.4	37.377	34.9811	33.586			11.145	0.558	0.478928	0.372796	0.469908				1017.6	16.8416		17.01		0.4385	0.3635	0.141			0.5012	0.4385	0.3635
11.1981	28.8	37.9321	35.1987	33.9769			11.1981	0.636	0.533867	0.432449	0.534105				1018.61	16.8582		17.0268		0.438	0.3632	0.1406			0.5009	0.438	0.3632
11.2513	29.2	38.4605	35.5622	34.4076			11.2513	0.714	0.602599	0.501468	0.606022				1019.62	16.8749		17.0437		0.4373	0.3632	0.14025			0.5	0.4373	0.3632
11.3044	29.6	39.0034	36.0062	34.8699			11.3044	0.81	0.67201	0.58808	0.69003				1020.63	16.8916		17.0605		0.4371	0.363	0.14005			0.4989	0.4371	0.363
11.3576	29.6	39.3223	36.2206	35.0476			11.3576	0.906	0.752215	0.67567	0.777961				1021.64	16.9082		17.0773		0.4369	0.3628	0.13985			0.498	0.4369	0.3628
11.4107	30	39.5001	36.5077	35.3359			11.4107	1.008	0.827188	0.769351	0.86818				1022.65	16.9249		17.0942		0.4368	0.3629	0.13985			0.497	0.4368	0.3629
11.4638	30	39.6398	36.5141	35.3846			11.4638	1.116	0.913653	0.863599	0.964417				1023.66	16.9416		17.111		0.4363	0.3622	0.13925			0.4968	0.4363	0.3622
11.517	30	40.0533	36.6999	35.5844			11.517	1.224	1.00674	0.960541	1.06376				1024.67	16.9582		17.1278		0.4357	0.3621	0.1389			0.4962	0.4357	0.3621
11.5701	30	40.1591	36.746	35.635			11.5701	1.332	1.10841	1.06392	1.16811				1025.68	16.9749		17.1447		0.4353	0.3617	0.1385			0.4957	0.4353	0.3617
11.6233	30.4	40.0676	36.7257	35.7311			11.6233	1.452	1.22214	1.16509	1.27974				1026.69	16.9916		17.1615		0.4353	0.3616	0.13845			0.4946	0.4353	0.3616
11.6764	30	40.0581	36.9204	35.6595			11.6764	1.566	1.32909	1.26951	1.3882				1027.7	17.0082		17.1783		0.4352	0.3611	0.13815			0.4947	0.4352	0.3611
11.7295	30	40.2143	37.0757	35.7633			11.7295	1.686	1.43071	1.38313	1.49995				1028.71	17.0249		17.1952		0.4348	0.361	0.1379			0.4936	0.4348	0.361
11.7827	30	40.271	36.9969	35.756			11.7827	1.806	1.54881	1.50719	1.62067				1029.72	17.0416		17.212		0.4348	0.3607	0.13775			0.4935	0.4348	0.3607
11.8358	30	40.1581	36.9576	35.7053			11.8358	1.932	1.66581	1.63535	1.74439				1030.73	17.0582		17.2288		0.4341	0.3607	0.1374			0.4926	0.4341	0.3607
11.889	30	39.9762	36.8011	35.5924			11.889	2.052	1.77726	1.76029	1.86318				1031.74	17.0749		17.2457		0.4334	0.3608	0.1371			0.4921	0.4334	0.3608
11.9421	30	39.6888	36.604	35.4309			11.9421	2.166	1.89753	1.90463	1.98939				1032.75	17.0916		17.2625		0.4333	0.3607	0.137			0.4918	0.4333	0.3607
11.9952	30	39.4169	36.3255	35.2475			11.9952	2.286	2.00929	2.04521	2.1135				1033.76	17.1082		17.2793		0.4326	0.3601	0.13635			0.4912	0.4326	0.3601
12.0484	30	39.3136	36.1986	35.1707			12.0484	2.406	2.1234	2.19262	2.24067				1034.77	17.1249		17.2962		0.4322	0.3604	0.1363			0.4924	0.4322	0.3604
12.1015	29.6	39.1325	36.1429	34.9585			12.1015	2.52	2.25455	2.34821	2.37425				1035.78	17.1416		17.313		0.4315	0.3602	0.13585			0.4912	0.4315	0.3602
12.1547	29.6	38.9912	35.886	34.8257			12.1547	2.634	2.38485	2.50836	2.50907				1036.79	17.1582		17.3298		0.4307	0.3601	0.1354			0.491	0.4307	0.3601
12.2078	29.6	39.0398	36.0608	34.9002			12.2078	2.754	2.53026	2.67256	2.65227				1037.8	17.1749		17.3467		0.3453	0.3114	0.06835			0.4901	0.3453	0.3114
12.261	29.6	39.02	35.9901	34.87			12.261	2.874	2.67245	2.87696	2.8078				1038.81	17.1916		17.3635		0.2971	0.2563	0.0167			0.4897	0.2971	0.2563
12.3141	29.2	38.964	35.7323	34.6321			12.3141	2.97	2.83135	3.08676	2.9627				1039.82	17.2082		17.3803		0.2926	0.2516	0.0121			0.4894	0.2926	0.2516
12.3672	28.8	38.9246	35.3864	34.3703			12.3672	3.024	2.99472	3.30258	3.1071				1040.83	17.2249		17.3972		0.2876	0.2475	0.00755			0.4889	0.2876	0.2475
12.4204	28.4	38.6725	34.7793	33.9506			12.4204	3.03	3.16739	3.48094	3.22611				1041.84	17.2416		17.414		0.2848	0.2443	0.00455			0.4884	0.2848	0.2443
12.4735	28	38.5135	34.2565	33.59			12.4735	2.988	3.3353	3.58265	3.30198				1042.85	17.2582		17.4308		0.2831	0.2422	0.00265			0.4882	0.2831	0.2422
12.5267	27.6	38.2594	33.5713	33.1435			12.5267	2.928	3.50967	3.6372	3.35829				1043.86	17.2749		17.4477		0.2833	0.2416	0.00245			0.4882	0.2833	0.2416
12.5798	27.2	37.6193	32.9793	32.5995			12.5798	2.844	3.64806	3.60661	3.36622				1044.87	17.2916		17.4645		0.284	0.241	0.0025			0.4876	0.284	0.241
12.6329	27.2	36.9923	32.3464	32.1795			12.6329	2.742	3.72142	3.51858	3.32733				1045.88	17.3082		17.4813		0.2835	0.2409	0.0022			0.487	0.2835	0.2409
12.6861	26.8	36.4005	31.9642	31.7216			12.6861	2.628	3.71783	3.38383	3.24322				1046.89	17.3249		17.4982		0.2849	0.241	0.00295			0.4867	0.2849	0.241
12.7392	26.4	35.8177	31.4341	31.2173			12.7392	2.508	3.64367	3.21177	3.12115				1047.9	17.3416		17.515		0.2858	0.2405	0.00315			0.4864	0.2858	0.2405
12.7924	26	35.3185	31.0443	30.7876			12.7924	2.376	3.49996	3.01003	2.96199				1048.91	17.3582		17.5318		0.2875	0.2406	0.00405			0.4155	0.2875	0.2406
12.8455	26	34.8698	30.6653	30.5117			12.8455	2.244	3.31068	2.77707	2.77725				1049.92	17.3749		17.5487		0.2887	0.241	0.00485			0.3358	0.2887	0.241
12.8987	25.6	34.4523	30.3	30.1174			12.8987	2.112	3.09202	2.53371	2.57924				1050.93	17.3916		17.5655		0.2901	0.2408	0.00545			0.3344	0.2901	0.2408
12.9518	25.2	34.0747	29.9723	29.749			12.9518	1.986	2.86221	2.29275	2.38032				1051.94	17.4082		17.5823		0.2914	0.2415	0.00645			0.3324	0.2914	0.2415
13.0049	25.2	33.6407	29.5809	29.4739			13.0049	1.848	2.61271	2.06238	2.17436				1052.95	17.4249		17.5992		0.2922	0.241	0.0066			0.3279	0.2922	0.241
13.0581	24.8	33.1793	29.242	29.0738			13.0581	1.722	2.37421	1.84492	1.98038				1053.96	17.4416		17.616		0.2938	0.2418	0.0078			0.3237	0.2938	0.2418
13.1112	24.8	32.6923	29.1198	28.8707			13.1112	1.602	2.1287	1.63111	1.78727				1054.97	17.4582		17.6328		0.2945	0.2418	0.00815			0.3211	0.2945	0.2418
13.1643	24.4	32.3398	28.7861	28.5086			13.1643	1.482	1.9007	1.4522	1.61163				1055.98	17.4749		17.6497		0.296	0.2423	0.00915			0.3186	0.296	0.2423
13.2175	24.4	32.071	28.5665	28.3458			13.2175	1.368	1.70598	1.27599	1.44999				1056.99	17.4916		17.6665		0.2964	0.2423	0.00935			0.3182	0.2964	0.2423
13.2706	24	31.7983	28.4969	28.0984			13.2706	1.26	1.514	1.12967	1.30122				1058	17.5082		17.6833		0.2975	0.2424	0.00995			0.3169	0.2975	0.2424
13.3238	24	31.5418	28.3201	27.9539			13.3238	1.152	1.34514	0.985763	1.16097				1059.01	17.5249		17.7002		0.2972	0.2425	0.00985			0.3156	0.2972	0.2425
13.3769	23.6	31.3	28.058	27.6527			13.3769	1.056	1.19919	0.864049	1.03975				1060.02	17.5416		17.717		0.2981	0.2429	0.0105			0.3158	0.2981	0.2429
13.43	23.6	31.1931	27.9387	27.5773			13.43	0.966	1.07017	0.75047	0.928881				1061.03	17.5582		17.7338		0.2985	0.2432	0.01085			0.3155	0.2985	0.2432
13.4832	23.2	30.9939	27.9035	27.3658			13.4832	0.882	0.949194	0.659068	0.830087				1062.04	17.5749		17.7507		0.2986	0.2435	0.01105			0.3151	0.2986	0.2435
13.5363	23.2	30.7613	27.7962	27.2525			13.5363	0.804	0.849251	0.568067	0.740439				1063.05	17.5916		17.7675		0.2993	0.2442	0.01175			0.3148	0.2993	0.2442
13.5895	23.2	30.5863	27.6536	27.1467			13.5895	0.732	0.760361	0.489888	0.66075				1064.06	17.6082		17.7843		0.2998	0.244	0.0119			0.3155	0.2998	0.244
13.6426	22.8	30.433	27.5341	26.9223			13.6426	0.666	0.678074	0.429434	0.59117				1065.07	17.6249		17.8012		0.3008	0.2447	0.01275			0.316	0.3008	0.2447
13.6958	22.8	30.3743	27.4029	26.859			13.6958	0.606	0.594439	0.362149	0.520863				1066.08	17.6416		17.818		0.3013	0.2445	0.0129			0.3168	0.3013	0.2445
13.7489	22.8	30.3179	27.3089	26.8089			13.7489	0.546	0.545287	0.303947	0.465078				1067.09	17.6582		17.8348		0.3015	0.2458	0.01365			0.3184	0.3015	0.2458
13.802	22.4	30.2182	27.2702	26.6295			13.802	0.498	0.479432	0.260578	0.41267				1068.1	17.6749		17.8517		0.3021	0.2457	0.0139			0.3193	0.3021	0.2457
13.8552	22.4	30.2561	27.2758	26.644			13.8552	0.45	0.425603	0.21986	0.365154				1069.11	17.6916		17.8685		0.3025	0.2456	0.01405			0.3201	0.3025	0.2456
13.9083	22.4	30.1199	27.1031	26.541			13.9083	0.414	0.388849	0.181069	0.327973				1070.12	17.7082		17.8853		0.3028	0.2466	0.0147			0.3214	0.3028	0.2466
13.9614	22.4	29.889	27.0963	26.4618			13.9614	0.372	0.346304	0.142169	0.286824				1071.13	17.7249		17.9022		0.3031	0.2465	0.0148			0.3223	0.3031	0.2465
14.0146	22	29.7465	26.8427	26.1964			14.0146	0.342	0.313843	0.118402	0.258081				1072.14	17.7416		17.919		0.3032	0.2469	0.01505			0.3245	0.3032	0.2469
14.0677	22	29.752	26.5883	26.1134			14.0677	0.306	0.290236	0.0937968	0.230011				1073.15	17.7582		17.9358		0.3043	0.2476	0.01595			0.3268	0.3043	0.2476
14.1209	22	29.5229	26.2186	25.9139			14.1209	0.282	0.253715	0.0651828	0.200299				1074.16	17.7749		17.9527		0.3057	0.2478	0.01675			0.3279	0.3057	0.2478
14.174	21.6	29.3928	25.9775	25.6568			14.174	0.258	0.231977	0.0451968	0.178391				1075.17	17.7916		17.9695		0.3049	0.2487	0.0168			0.3295	0.3049	0.2487
14.2271	21.6	29.0985	25.7853	25.4946			14.2271	0.234	0.21744	0.0233544	0.158265				1076.18	17.8082		17.9863		0.3055	0.2482	0.01685			0.3309	0.3055	0.2482
14.2803	21.6	28.7333	25.743	25.3588			14.2803	0.21	0.198859	0.004182	0.13768				1077.19	17.8249		18.0032		0.3063	0.249	0.01765			0.333	0.3063	0.249
14.3334	21.6	28.5283	25.8219	25.3167			14.3334	0.192	0.175864	-0.0091812	0.119561				1078.2	17.8416		18.02		0.3072	0.249	0.0181			0.3343	0.3072	0.249
14.3865	21.6	28.3735	25.97	25.3145			14.3865	0.174	0.167339	-0.0253332	0.105335				1079.21	17.8582		18.0368		0.3073	0.2491	0.0182			0.3364	0.3073	0.2491
14.4397	21.6	28.1847	25.8525	25.2124			14.4397	0.168	0.154579	-0.0301776	0.097467				1080.22	17.8749		18.0537		0.307	0.2496	0.0183			0.3365	0.307	0.2496
14.4928	21.2	27.9945	25.739	24.9778			14.4928	0.15	0.141647	-0.0424668	0.0830602				1081.23	17.8916		18.0705		0.3083	0.2494	0.01885			0.3378	0.3083	0.2494
14.546	21.2	27.8426	25.5823	24.875			14.546	0.132	0.135801	-0.0537348	0.0713554				1082.24	17.9082		18.0873		0.3085	0.2494	0.01895			0.338	0.3085	0.2494
14.5991	21.2	27.7426	25.3931	24.7786			14.5991	0.126	0.128871	-0.0616764	0.0643982				1083.25	17.9249		18.1042		0.3095	0.2507	0.0201			0.3385	0.3095	0.2507
14.6523	21.2	27.5498	25.2371	24.6623			14.6523	0.114	0.123455	-0.064962	0.0574976				1084.26	17.9416		18.121		0.3094	0.2503	0.01985			0.3396	0.3094	0.2503
14.7054	21.2	27.3856	25.1173	24.5676			14.7054	0.102	0.112554	-0.0740592	0.0468316				1085.27	17.9582		18.1378		0.3101	0.2509	0.0205			0.34	0.3101	0.2509
14.7585	21.2	27.3615	25.0103	24.5239			14.7585	0.096	0.11214	-0.080328	0.042604				1086.28	17.9749		18.1547		0.3105	0.2516	0.02105			0.3403	0.3105	0.2516
14.8117	20.8	27.303	24.8549	24.3193			14.8117	0.09	0.10575	-0.0894696	0.0354268				1087.29	17.9916		18.1715		0.3108	0.2513	0.02105			0.3409	0.3108	0.2513
14.8648	20.8	27.094	24.6171	24.1703			14.8648	0.084	0.104386	-0.0918876	0.032166				1088.3	18.0082		18.1883		0.3109	0.2514	0.02115			0.3407	0.3109	0.2514
14.918	20.8	26.9055	24.487	24.0642			14.918	0.078	0.0993186	-0.0920532	0.0284218				1089.31	18.0249		18.2052		0.3116	0.2518	0.0217			0.3409	0.3116	0.2518
14.9711	20.4	26.852	24.3933	23.8818			14.9711	0.072	0.0914418	-0.0978768	0.021855				1090.32	18.0416		18.222		0.3118	0.2525	0.02215			0.342	0.3118	0.2525
15.0242	20.4	26.7713	24.2763	23.8159			15.0242	0.066	0.091098	-0.103405	0.0178976				1091.33	18.0582		18.2388		0.3122	0.2518	0.022			0.3422	0.3122	0.2518
15.0774	20	26.7077	24.1559	23.6212			15.0774	0.06	0.094095	-0.110902	0.0143978				1092.34	18.0749		18.2557		0.3128	0.2533	0.02305			0.3424	0.3128	0.2533
15.1305	20	26.5748	24.2121	23.5956			15.1305	0.06	0.0840348	-0.11342	0.0102048				1093.35	18.0916		18.2725		0.3138	0.2536	0.0237			0.3429	0.3138	0.2536
15.1837	20	26.5609	24.1828	23.5812			15.1837	0.054	0.0821016	-0.111748	0.008118				1094.36	18.1082		18.2893		0.3139	0.2537	0.0238			0.3436	0.3139	0.2537
15.2368	19.6	26.3971	24.0053	23.3341			15.2368	0.048	0.0798462	-0.107705	0.0067138				1095.37	18.1249		18.3062		0.3141	0.254	0.02405			0.344	0.3141	0.254
15.2899	20	26.1722	23.8657	23.346			15.2899	0.048	0.0823266	-0.112036	0.006097				1096.38	18.1416		18.323		0.3148	0.2538	0.0243			0.3443	0.3148	0.2538
15.3431	20.4	26.0205	24.2621	23.5609			15.3431	0.048	0.0757746	-0.115414	0.002787				1097.39	18.1582		18.3398		0.3147	0.2547	0.0247			0.3454	0.3147	0.2547
15.3962	21.2	25.8654	24.8901	23.9851			15.3962	0.048	0.0829566	-0.110075	0.0069606				1098.4	18.1749		18.3567		0.3154	0.2552	0.0253			0.3454	0.3154	0.2552
15.4494	21.6	25.6386	25.7692	24.3359			15.4494	0.06	0.0783198	-0.107861	0.010153				1099.41	18.1916		18.3735		0.3152	0.2555	0.02535			0.3457	0.3152	0.2555
15.5025	22	25.6095	26.649	24.7528			15.5025	0.066	0.0745236	-0.0951816	0.015114				1100.42	18.2082		18.3903		0.3159	0.2553	0.0256			0.3465	0.3159	0.2553
15.5556	22.4	25.9919	27.4403	25.2774			15.5556	0.078	0.071685	-0.0887292	0.0203186				1101.43	18.2249		18.4072		0.3158	0.2562	0.026			0.3467	0.3158	0.2562
15.6088	22.8	26.6933	28.1373	25.8769			15.6088	0.09	0.08289	-0.0652308	0.0358864				1102.44	18.2416		18.424		0.3169	0.2564	0.02665			0.3474	0.3169	0.2564
15.6619	23.2	27.5452	28.8038	26.5163			15.6619	0.108	0.0977292	-0.0554628	0.0500888				1103.45	18.2582		18.4408		0.3169	0.2568	0.02685			0.3476	0.3169	0.2568
15.7151	23.6	28.4215	29.7068	27.2427			15.7151	0.132	0.11443	-0.0317016	0.071576				1104.46	18.2749		18.4577		0.317	0.2574	0.0272			0.3488	0.317	0.2574
15.7682	24	29.1928	30.8987	28.0305			15.7682	0.156	0.142272	-0.0085536	0.0965728				1105.47	18.2916		18.4745		0.3176	0.2569	0.02725			0.3484	0.3176	0.2569
15.8213	24.4	29.9675	31.7203	28.6959			15.8213	0.186	0.170917	0.0225048	0.126474				1106.48	18.3082		18.4913		0.3177	0.2583	0.028			0.3481	0.3177	0.2583
15.8745	24.4	30.6896	32.3297	29.1398			15.8745	0.222	0.194945	0.0500448	0.155663				1107.49	18.3249		18.5082		0.3182	0.259	0.0286			0.3495	0.3182	0.259
15.9276	24.8	31.3195	32.8015	29.6403			15.9276	0.264	0.229097	0.0909132	0.19467				1108.5	18.3416		18.525		0.318	0.2587	0.02835			0.35	0.318	0.2587
15.9808	25.2	31.9349	33.1019	30.0789			15.9808	0.312	0.268787	0.125898	0.235562				1109.51	18.3582		18.5418		0.3191	0.2587	0.0289			0.3505	0.3191	0.2587
16.0339	25.6	32.5543	33.4515	30.5353			16.0339	0.36	0.304907	0.162319	0.275742				1110.52	18.3749		18.5587		0.3197	0.2599	0.0298			0.3503	0.3197	0.2599
16.0871	26	33.2896	33.7793	31.023			16.0871	0.414	0.347472	0.196037	0.31917				1111.53	18.3916		18.5755		0.3202	0.2607	0.03045			0.3513	0.3202	0.2607
16.1402	26	33.9388	34.0495	31.3294			16.1402	0.474	0.39776	0.254316	0.375359				1112.54	18.4082		18.5923		0.3197	0.2606	0.03015			0.3509	0.3197	0.2606
16.1933	26.4	34.5395	34.3214	31.7536			16.1933	0.546	0.433939	0.29818	0.426039				1113.55	18.4249		18.6092		0.3195	0.2607	0.0301			0.3516	0.3195	0.2607
16.2465	26.8	34.9288	34.5595	32.0961			16.2465	0.618	0.505625	0.350096	0.491241				1114.56	18.4416		18.626		0.3203	0.2611	0.0307			0.3524	0.3203	0.2611
16.2996	27.6	35.2085	35.0673	32.6253			16.2996	0.702	0.55823	0.406176	0.555469				1115.57	18.4582		18.6428		0.3209	0.2612	0.03105			0.3527	0.3209	0.2612
16.3528	28	35.5746	35.2707	32.9484			16.3528	0.792	0.621895	0.481188	0.631694				1116.58	18.4749		18.6597		0.3201	0.2623	0.0312			0.3535	0.3201	0.2623
16.4059	28.4	35.9869	35.3881	33.2583			16.4059	0.888	0.69286	0.557963	0.712941				1117.59	18.4916		18.6765		0.3212	0.2628	0.032			0.3529	0.3212	0.2628
16.459	28.8	36.2893	35.8676	33.6523			16.459	0.996	0.765448	0.66357	0.808339				1118.6	18.5082		18.6933		0.3212	0.2636	0.0324			0.3541	0.3212	0.2636
16.5122	29.2	36.693	36.0804	33.9911			16.5122	1.11	0.837877	0.788383	0.912087				1119.61	18.5249		18.7102		0.321	0.2639	0.03245			0.3553	0.321	0.2639
16.5653	29.6	37.2462	35.8546	34.2336			16.5653	1.23	0.924003	0.910487	1.0215				1120.62	18.5416		18.727		0.3218	0.2648	0.0333			0.355	0.3218	0.2648
16.6185	30	37.543	35.7129	34.4187			16.6185	1.356	1.02545	1.02707	1.13617				1121.63	18.5582		18.7438		0.3215	0.2648	0.03315			0.3565	0.3215	0.2648
16.6716	30.4	37.561	36.126	34.6957			16.6716	1.488	1.13424	1.13738	1.25321				1122.64	18.5749		18.7607		0.3221	0.2658	0.03395			0.3566	0.3221	0.2658
16.7248	30.4	37.5489	36.289	34.746			16.7248	1.62	1.23751	1.2608	1.37277				1123.65	18.5916		18.7775		0.3224	0.2662	0.0343			0.3567	0.3224	0.2662
16.7779	30.4	37.5189	36.1875	34.7021			16.7779	1.752	1.33569	1.39181	1.49317				1124.66	18.6082		18.7943		0.3223	0.2668	0.03455			0.3571	0.3223	0.2668
16.831	30.8	37.4073	36.2213	34.8095			16.831	1.89	1.43991	1.53758	1.62249				1125.67	18.6249		18.8112		0.3223	0.2667	0.0345			0.357	0.3223	0.2667
16.8842	30.8	37.0908	36.2605	34.7171			16.8842	2.028	1.53726	1.6986	1.75462				1126.68	18.6416		18.828		0.3228	0.2668	0.0348			0.3572	0.3228	0.2668
16.9373	30.8	36.8839	35.8605	34.5148			16.9373	2.16	1.65327	1.86787	1.89371				1127.69	18.6582		18.8448		0.323	0.2678	0.0354			0.3579	0.323	0.2678
16.9905	30.8	36.7771	35.5431	34.3734			16.9905	2.292	1.75858	2.03556	2.02871				1128.7	18.6749		18.8617		0.3234	0.2682	0.0358			0.3579	0.3234	0.2682
17.0436	30.8	36.747	35.3399	34.2956			17.0436	2.412	1.88831	2.20822	2.16951				1129.71	18.6916		18.8785		0.324	0.2677	0.03585			0.3585	0.324	0.2677
17.0968	30.8	36.7879	35.1367	34.2415			17.0968	2.538	2.01638	2.37326	2.30921				1130.72	18.7082		18.8953		0.3242	0.269	0.0366			0.3584	0.3242	0.269
17.1499	30.4	36.8139	34.9918	34.0685			17.1499	2.658	2.15499	2.51982	2.44427				1131.73	18.7249		18.9122		0.3241	0.2681	0.0361			0.3579	0.3241	0.2681
17.203	30.4	36.7654	34.6467	33.9374			17.203	2.778	2.30417	2.66922	2.5838				1132.74	18.7416		18.929		0.3247	0.2683	0.0365			0.3588	0.3247	0.2683
17.2562	30.4	36.629	34.4795	33.8362			17.2562	2.898	2.46531	2.80753	2.72361				1133.75	18.7582		18.9458		0.3247	0.2686	0.03665			0.3591	0.3247	0.2686
17.3093	30.4	36.4943	34.2967	33.7303			17.3093	3.006	2.61019	2.96053	2.85891				1134.76	18.7749		18.9627		0.3249	0.2685	0.0367			0.3596	0.3249	0.2685
17.3624	30	36.5866	34.1643	33.5836			17.3624	3.096	2.7726	3.13055	2.99972				1135.77	18.7916		18.9795		0.3241	0.2686	0.03635			0.3599	0.3241	0.2686
17.4156	29.6	36.6687	34.1762	33.4816			17.4156	3.132	2.93574	3.3268	3.13151				1136.78	18.8082		18.9963		0.3249	0.2691	0.037			0.3598	0.3249	0.2691
17.4687	29.2	36.7641	34.1965	33.3869			17.4687	3.132	3.11968	3.55549	3.26906				1137.79	18.8249		19.0132		0.3246	0.2693	0.03695			0.3604	0.3246	0.2693
17.5219	29.2	36.6683	33.8345	33.2343			17.5219	3.09	3.30523	3.8156	3.40361				1138.8	18.8416		19.03		0.3246	0.2692	0.0369			0.3609	0.3246	0.2692
17.575	28.8	36.2195	33.2704	32.7633			17.575	3.012	3.47707	4.02105	3.50337				1139.81	18.8582		19.0468		0.3254	0.2695	0.03745			0.3615	0.3254	0.2695
17.6282	28.4	35.6554	32.3991	32.1515			17.6282	2.928	3.61045	4.15275	3.56373				1140.82	18.8749		19.0637		0.3257	0.2692	0.03745			0.3619	0.3257	0.2692
17.6813	28	35.1057	31.7629	31.6229			17.6813	2.82	3.66238	4.19881	3.5604				1141.83	18.8916		19.0805		0.3257	0.2692	0.03745			0.3614	0.3257	0.2692
17.7344	27.6	34.4747	31.2005	31.0917			17.7344	2.7	3.64515	4.16675	3.50397				1142.84	18.9082		19.0973		0.3258	0.2696	0.0377			0.3611	0.3258	0.2696
17.7876	27.6	33.7889	30.5925	30.6605			17.7876	2.574	3.54068	4.07168	3.39545				1143.85	18.9249		19.1142		0.326	0.2694	0.0377			0.3621	0.326	0.2694
17.8407	27.2	33.1077	30.1756	30.1611			17.8407	2.436	3.38776	3.92123	3.24833				1144.86	18.9416		19.131		0.3266	0.2698	0.0382			0.3619	0.3266	0.2698
17.8939	26.8	32.692	29.7083	29.7334			17.8939	2.298	3.19722	3.72636	3.07386				1145.87	18.9582		19.1478		0.3266	0.27	0.0383			0.3617	0.3266	0.27
17.947	26.4	32.3969	29.3182	29.3717			17.947	2.16	2.97156	3.48694	2.87283				1146.88	18.9749		19.1647		0.3265	0.2695	0.038			0.3619	0.3265	0.2695
18.0002	26.4	31.9457	28.6873	29.011			18.0002	2.022	2.7212	3.22773	2.65698				1147.89	18.9916		19.1815		0.3269	0.2706	0.03875			0.362	0.3269	0.2706
18.0533	26	31.3615	28.3683	28.5766			18.0533	1.884	2.47955	2.95821	2.44059				1148.9	19.0082		19.1983		0.3263	0.2708	0.03855			0.3632	0.3263	0.2708
18.1064	25.6	30.9187	28.1359	28.2182			18.1064	1.746	2.24039	2.68072	2.22237				1149.91	19.0249		19.2152		0.3274	0.2707	0.03905			0.363	0.3274	0.2707
18.1596	25.6	30.6745	27.8383	28.0376			18.1596	1.62	2.00592	2.4133	2.01307				1150.92	19.0416		19.232		0.327	0.2709	0.03895			0.3633	0.327	0.2709
18.2127	25.2	30.2763	27.4835	27.6533			18.2127	1.488	1.79131	2.16045	1.81325				1151.93	19.0582		19.2488		0.3268	0.2709	0.03885			0.3638	0.3268	0.2709
18.2659	24.8	29.8149	27.2851	27.3			18.2659	1.374	1.60266	1.92538	1.63402				1152.94	19.0749		19.2657		0.3269	0.2714	0.03915			0.3633	0.3269	0.2714
18.319	24.8	29.6593	27.2451	27.2348			18.319	1.26	1.42156	1.71129	1.46428				1153.95	19.0916		19.2825		0.3265	0.2716	0.03905			0.3632	0.3265	0.2716
18.3721	24.4	29.6283	27.0295	27.0193			18.3721	1.152	1.26549	1.51086	1.30945				1154.96	19.1082		19.2993		0.3266	0.2715	0.03905			0.3638	0.3266	0.2715
18.4253	24.4	29.6013	26.8309	26.944			18.4253	1.05	1.12131	1.33461	1.16864				1155.97	19.1249		19.3162		0.3279	0.2717	0.0398			0.3642	0.3279	0.2717
18.4784	24	29.5429	26.7105	26.7511			18.4784	0.96	1.00421	1.17321	1.04581				1156.98	19.1416		19.333		0.3281	0.2718	0.03995			0.3649	0.3281	0.2718
18.5316	24	29.3551	26.5942	26.6497			18.5316	0.876	0.88582	1.02369	0.928503				1157.99	19.1582		19.3498		0.3281	0.2717	0.0399			0.3647	0.3281	0.2717
18.5847	23.6	29.1764	26.4821	26.4195			18.5847	0.798	0.788465	0.903132	0.829866				1159	19.1749		19.3667		0.328	0.2716	0.0398			0.3658	0.328	0.2716
18.6379	23.6	29.0193	26.1565	26.2586			18.6379	0.72	0.703127	0.780098	0.734408				1160.01	19.1916		19.3835		0.3282	0.2724	0.0403			0.3654	0.3282	0.2724
18.691	23.2	28.7947	25.9519	25.9822			18.691	0.654	0.621421	0.673456	0.649626				1161.02	19.2082		19.4003		0.3284	0.2721	0.04025			0.3654	0.3284	0.2721
18.7441	23.2	28.5668	25.7884	25.8517			18.7441	0.6	0.554944	0.581227	0.578724				1162.03	19.2249		19.4172		0.3287	0.2725	0.0406			0.365	0.3287	0.2725
18.7973	22.8	28.4343	25.7584	25.6643			18.7973	0.54	0.499358	0.502403	0.51392				1163.04	19.2416		19.434		0.3285	0.2725	0.0405			0.3656	0.3285	0.2725
18.8504	22.8	28.2087	25.5745	25.5277			18.8504	0.492	0.443507	0.425851	0.453786				1164.05	19.2582		19.4508		0.3289	0.2719	0.0404			0.3655	0.3289	0.2719
18.9036	22.8	28.0003	25.4505	25.417			18.9036	0.444	0.397802	0.35825	0.400017				1165.06	19.2749		19.4677		0.3287	0.2729	0.0408			0.3661	0.3287	0.2729
18.9567	22.4	27.8625	25.2683	25.1769			18.9567	0.402	0.351488	0.303642	0.352377				1166.07	19.2916		19.4845		0.3294	0.2734	0.0414			0.3668	0.3294	0.2734
19.0099	22.4	27.7613	25.2041	25.1218			19.0099	0.366	0.319484	0.251142	0.312209				1167.08	19.3082		19.5013		0.3289	0.2732	0.04105			0.3668	0.3289	0.2732
19.063	22	27.5171	25.1982	24.9051			19.063	0.33	0.287062	0.208324	0.275129				1168.09	19.3249		19.5182		0.3291	0.273	0.04105			0.3667	0.3291	0.273
19.1161	22	27.1771	25.1376	24.7715			19.1161	0.3	0.255145	0.166004	0.240383				1169.1	19.3416		19.535		0.3288	0.2731	0.04095			0.3669	0.3288	0.2731
19.1693	21.6	26.9711	25.0068	24.5259			19.1693	0.27	0.234895	0.126347	0.210414				1170.11	19.3582		19.5518		0.3294	0.2732	0.0413			0.3671	0.3294	0.2732
19.2224	21.6	26.8351	24.9587	24.4646			19.2224	0.246	0.216603	0.101363	0.187989				1171.12	19.3749		19.5687		0.3299	0.2734	0.04165			0.3673	0.3299	0.2734
19.2756	21.6	26.8421	24.8381	24.4267			19.2756	0.222	0.197775	0.0678408	0.162539				1172.13	19.3916		19.5855		0.3297	0.2731	0.0414			0.3675	0.3297	0.2731
19.3287	21.2	26.724	24.689	24.2043			19.3287	0.204	0.182097	0.0427872	0.142961				1173.14	19.4082		19.6023		0.3291	0.2735	0.0413			0.3673	0.3291	0.2735
19.3819	21.2	26.5622	24.582	24.1147			19.3819	0.186	0.16648	0.016374	0.122951				1174.15	19.4249		19.6192		0.3301	0.2734	0.04175			0.3678	0.3301	0.2734
19.435	20.8	26.3915	24.4651	23.8855			19.435	0.168	0.162592	0.0009324	0.110508				1175.16	19.4416		19.636		0.3295	0.2738	0.04165			0.3675	0.3295	0.2738
19.4881	20.8	26.3304	24.3444	23.8249			19.4881	0.15	0.143555	-0.0168828	0.0922242				1176.17	19.4582		19.6528		0.3294	0.274	0.0417			0.3679	0.3294	0.274
19.5413	20.8	26.1901	24.1556	23.7153			19.5413	0.138	0.132435	-0.0300168	0.0801394				1177.18	19.4749		19.6697		0.3293	0.2744	0.04185			0.3684	0.3293	0.2744
19.5944	20.4	26.075	24.0884	23.5211			19.5944	0.126	0.126826	-0.0429792	0.069949				1178.19	19.4916		19.6865		0.3299	0.274	0.04195			0.368	0.3299	0.274
19.6475	20.4	26.0559	23.9987	23.4848			19.6475	0.114	0.116894	-0.0581196	0.0575914				1179.2	19.5082		19.7033		0.3297	0.2731	0.0414			0.3684	0.3297	0.2731
19.7007	20.4	25.9196	24.0111	23.4436			19.7007	0.102	0.103538	-0.06549	0.0466826				1180.21	19.5249		19.7202		0.3305	0.2735	0.042			0.3682	0.3305	0.2735
19.7538	20	25.7984	24.1021	23.3002			19.7538	0.09	0.106785	-0.0788112	0.0393246				1181.22	19.5416		19.737		0.33	0.2741	0.04205			0.3684	0.33	0.2741
19.807	20	25.7165	24.3824	23.3663			19.807	0.084	0.0915102	-0.083532	0.0306594				1182.23	19.5582		19.7538		0.33	0.2743	0.04215			0.3684	0.33	0.2743
19.8601	20	25.6347	24.4732	23.3693			19.8601	0.078	0.0911322	-0.0884928	0.0268798				1183.24	19.5749		19.7707		0.3303	0.2749	0.0426			0.3689	0.3303	0.2749
19.9133	19.6	25.5617	24.5476	23.2364			19.9133	0.072	0.0896094	-0.0973308	0.0214262				1184.25	19.5916		19.7875		0.3302	0.2752	0.0427			0.3692	0.3302	0.2752
19.9664	19.6	25.4231	24.5403	23.1878			19.9664	0.06	0.0910764	-0.102089	0.0163292				1185.26	19.6082		19.8043		0.3303	0.2753	0.0428			0.3693	0.3303	0.2753
20.0195	19.6	25.3241	24.5046	23.1429			20.0195	0.054	0.086256	-0.102218	0.0126792				1186.27	19.6249		19.8212		0.3303	0.2748	0.04255			0.3694	0.3303	0.2748
20.0727	19.2	25.1449	24.2824	22.8757			20.0727	0.054	0.0775314	-0.107333	0.0080662				1187.28	19.6416		19.838		0.3309	0.2737	0.0423			0.3689	0.3309	0.2737
20.1258	19.2	24.9572	24.2493	22.8022			20.1258	0.048	0.0779328	-0.10412	0.0072708				1188.29	19.6582		19.8548		0.3304	0.2742	0.0423			0.3694	0.3304	0.2742
20.179	19.2	24.7401	24.0582	22.6661			20.179	0.042	0.0743472	-0.108991	0.002452				1189.3	19.6749		19.8717		0.3306	0.2742	0.0424			0.3689	0.3306	0.2742
20.2321	19.2	24.432	23.8307	22.4876			20.2321	0.036	0.0827424	-0.108995	0.0032492				1190.31	19.6916		19.8885		0.3304	0.2745	0.04245			0.3689	0.3304	0.2745
20.2852	19.2	24.2228	23.5657	22.3295			20.2852	0.036	0.071325	-0.104945	0.0007934				1191.32	19.7082		19.9053		0.3306	0.2743	0.04245			0.3692	0.3306	0.2743
20.3384	19.6	24.1014	23.2277	22.3097			20.3384	0.03	0.0766638	-0.11319	-0.0021754				1192.33	19.7249		19.9222		0.3313	0.2742	0.04275			0.3698	0.3313	0.2742
20.3915	20.4	23.9835	23.0966	22.4934			20.3915	0.03	0.0723366	-0.117818	-0.0051606				1193.34	19.7416		19.939		0.3316	0.2747	0.04315			0.3693	0.3316	0.2747
20.4447	20.8	23.8283	22.9154	22.5145			20.4447	0.036	0.0666936	-0.112751	-0.0033524				1194.35	19.7582		19.9558		0.3307	0.2745	0.0426			0.3697	0.3307	0.2745
20.4978	21.6	23.7382	23.5389	22.959			20.4978	0.042	0.0745128	-0.114956	0.0005188				1195.36	19.7749		19.9727		0.3309	0.2741	0.0425			0.3705	0.3309	0.2741
20.551	22	23.8005	24.4942	23.4316			20.551	0.054	0.0715788	-0.118228	0.0024504				1196.37	19.7916		19.9895		0.3318	0.2741	0.04295			0.3707	0.3318	0.2741
20.6041	22.4	24.5932	25.243	24.0787			20.6041	0.066	0.0717318	-0.104227	0.0111682				1197.38	19.8082		20.0063		0.3316	0.2744	0.043			0.3706	0.3316	0.2744
20.6572	22.8	25.3753	25.9649	24.7134			20.6572	0.078	0.0760734	-0.0977184	0.018785				1198.39	19.8249		20.0232		0.3323	0.2742	0.04325			0.3705	0.3323	0.2742
20.7104	23.2	26.1264	26.6331	25.3199			20.7104	0.096	0.0988308	-0.078948	0.0386276				1199.4	19.8416		20.04		0.3319	0.2747	0.0433			0.3704	0.3319	0.2747
20.7635	23.6	26.9812	27.4855	26.0222			20.7635	0.114	0.11615	-0.067338	0.0542708				1200.41	19.8582		20.0568		0.3315	0.2744	0.04295			0.3701	0.3315	0.2744
20.8166	24	27.6112	28.6628	26.758			20.8166	0.138	0.14305	-0.0503076	0.076914				1201.42	19.8749		20.0737		0.3315	0.2743	0.0429			0.3704	0.3315	0.2743
20.8698	24.4	28.1807	29.8826	27.4878			20.8698	0.168	0.161332	-0.0267552	0.100859				1202.43	19.8916		20.0905		0.3325	0.2738	0.04315			0.3704	0.3325	0.2738
20.9229	24.8	28.7763	30.7544	28.1102			20.9229	0.204	0.19064	0.004506	0.133049				1203.44	19.9082		20.1073		0.3328	0.2755	0.04415			0.3711	0.3328	0.2755
20.9761	25.2	29.5464	31.1622	28.6362			20.9761	0.24	0.226467	0.0346752	0.167047				1204.45	19.9249		20.1242		0.3323	0.2741	0.0432			0.3714	0.3323	0.2741
21.0292	25.6	30.093	31.2492	28.9807			21.0292	0.282	0.26019	0.0656436	0.202611				1205.46	19.9416		20.141		0.3318	0.2737	0.04275			0.3716	0.3318	0.2737
21.0823	26	30.6625	31.5843	29.4156			21.0823	0.336	0.305422	0.0942108	0.245211				1206.47	19.9582		20.1578		0.3319	0.2745	0.0432			0.372	0.3319	0.2745
21.1355	26.4	31.2474	32.0025	29.8833			21.1355	0.39	0.35149	0.128018	0.289836				1207.48	19.9749		20.1747		0.3319	0.2742	0.04305			0.3712	0.3319	0.2742
21.1886	26.8	31.8885	32.3281	30.3389			21.1886	0.444	0.392148	0.157704	0.331284				1208.49	19.9916		20.1915		0.3321	0.2744	0.04325			0.3714	0.3321	0.2744
21.2417	27.2	32.4604	32.5293	30.7299			21.2417	0.516	0.442069	0.195156	0.384408				1209.5	20.0082		20.2083		0.3323	0.2747	0.0435			0.3712	0.3323	0.2747
21.2949	27.6	32.7969	32.8981	31.0983			21.2949	0.588	0.504482	0.229913	0.440798				1210.51	20.0249		20.2252		0.3324	0.2754	0.0439			0.3713	0.3324	0.2754
21.348	28	33.2091	33.176	31.4617			21.348	0.666	0.562997	0.272893	0.50063				1211.52	20.0416		20.242		0.332	0.275	0.0435			0.3723	0.332	0.275
21.4012	28.4	33.6448	33.1966	31.7471			21.4012	0.75	0.625639	0.32563	0.567089				1212.53	20.0582		20.2588		0.3324	0.2755	0.04395			0.3722	0.3324	0.2755
21.4543	28.4	34.0567	33.3174	31.9247			21.4543	0.84	0.703526	0.380639	0.641388				1213.54	20.0749		20.2757		0.3326	0.2756	0.0441			0.373	0.3326	0.2756
21.5075	28.8	34.3182	33.3934	32.1705			21.5075	0.936	0.782125	0.44696	0.721695				1214.55	20.0916		20.2925		0.3327	0.2751	0.0439			0.373	0.3327	0.2751
21.5606	28.8	34.5553	33.4969	32.2841			21.5606	1.026	0.867499	0.528184	0.807228				1215.56	20.1082		20.3093		0.3322	0.277	0.0446			0.3729	0.3322	0.277
21.6137	28.8	34.7891	33.4877	32.3589			21.6137	1.128	0.973564	0.621622	0.907729				1216.57	20.1249		20.3262		0.3328	0.2765	0.04465			0.373	0.3328	0.2765
21.6669	29.2	34.8291	33.5334	32.5209			21.6669	1.23	1.07522	0.708806	1.00467				1217.58	20.1416		20.343		0.3326	0.2773	0.04495			0.3737	0.3326	0.2773
21.72	29.2	34.8502	33.6263	32.5589			21.72	1.332	1.17422	0.810179	1.10547				1218.59	20.1582		20.3598		0.3326	0.2769	0.04475			0.3731	0.3326	0.2769
21.7732	29.2	34.7469	33.711	32.5526			21.7732	1.44	1.28011	0.911936	1.21068
21.8263	29.2	34.6709	33.5738	32.4816			21.8263	1.548	1.39038	1.02405	1.32081
21.8794	29.2	34.7219	33.3981	32.44			21.8794	1.65	1.50288	1.12992	1.4276
21.9326	29.2	34.7755	33.0513	32.3423			21.9326	1.758	1.63124	1.23389	1.54104
21.9857	29.2	34.7743	32.8462	32.2735			21.9857	1.866	1.75961	1.3306	1.65207
22.0389	29.2	34.9281	32.865	32.331			22.0389	1.98	1.89876	1.45179	1.77685
22.092	29.2	35.0784	32.8703	32.3829			22.092	2.088	2.04829	1.59123	1.90917
22.1451	29.2	35.0164	32.9006	32.3723			22.1451	2.196	2.21548	1.74359	2.05169
22.1983	29.2	34.8864	32.6335	32.24			22.1983	2.31	2.37442	1.90359	2.196
22.2514	29.2	34.795	32.4163	32.1371			22.2514	2.412	2.54913	2.07477	2.3453
22.3046	29.2	34.9838	32.3275	32.1704			22.3046	2.532	2.73075	2.25127	2.50467
22.3577	29.2	34.9988	32.4672	32.222			22.3577	2.64	2.91705	2.43273	2.66326
22.4108	28.8	34.9768	32.3762	32.051			22.4108	2.718	3.10935	2.64084	2.82273
22.464	28.4	34.8093	32.0604	31.7566			22.464	2.754	3.30651	2.8485	2.96967
22.5171	28	34.6716	31.8844	31.5187			22.5171	2.748	3.48859	3.06209	3.09956
22.5703	27.6	34.5019	31.2685	31.1235			22.5703	2.706	3.67187	3.24324	3.20704
22.6234	27.6	34.1901	30.7669	30.8524			22.6234	2.646	3.85831	3.36777	3.29069
22.6765	27.2	33.7047	30.1377	30.3475			22.6765	2.562	3.9835	3.43821	3.3279
22.7297	26.8	33.0767	29.5425	29.8064			22.7297	2.466	4.03153	3.4347	3.31075
22.7828	26.4	32.522	28.9225	29.2815			22.7828	2.358	4.00118	3.35593	3.23837
22.836	26	31.9652	28.6181	28.8611			22.836	2.25	3.88476	3.22808	3.12095
22.8891	26	31.4401	28.3005	28.5802			22.8891	2.13	3.72508	3.06896	2.97468
22.9423	25.6	31.0265	27.9831	28.2032			22.9423	2.01	3.51391	2.87354	2.79915
22.9954	25.2	30.4399	27.7159	27.7852			22.9954	1.89	3.2679	2.64925	2.60238
23.0485	25.2	29.8281	27.4641	27.4974			23.0485	1.77	2.99988	2.42229	2.39739
23.1017	24.8	29.3452	27.1824	27.1092			23.1017	1.65	2.73801	2.18753	2.19185
23.1548	24.4	29.0319	26.9178	26.7832			23.1548	1.536	2.47116	1.96569	1.99095
23.208	24.4	28.7857	26.6134	26.5997			23.208	1.422	2.22907	1.75252	1.8012
23.2611	24	28.53	26.3838	26.3046			23.2611	1.314	1.99795	1.55226	1.6214
23.3142	24	28.3301	26.1602	26.1634			23.3142	1.212	1.78272	1.36795	1.45422
23.3674	23.6	28.0899	25.8961	25.862			23.3674	1.11	1.59173	1.19973	1.30048
23.4205	23.6	27.8299	25.7281	25.7194			23.4205	1.02	1.41636	1.05226	1.16287
23.4737	23.2	27.5306	25.5388	25.4231			23.4737	0.93	1.26134	0.918778	1.03671
23.5268	23.2	27.2069	25.4021	25.2697			23.5268	0.852	1.12116	0.792778	0.921981
23.58	23.2	26.9338	25.1231	25.0856			23.58	0.774	1.00222	0.685079	0.820432
23.6331	22.8	26.7334	24.8702	24.8012			23.6331	0.708	0.891272	0.585727	0.728333
23.6863	22.8	26.4341	24.6339	24.6227			23.6863	0.642	0.791806	0.498929	0.644245
23.7394	22.8	26.1475	24.4331	24.4602			23.7394	0.588	0.70861	0.426565	0.574392
23.7925	22.4	25.9185	24.2979	24.2054			23.7925	0.534	0.629449	0.355205	0.506218
23.8457	22.4	25.6886	24.1826	24.0904			23.8457	0.48	0.572749	0.287156	0.446635
23.8988	22.4	25.5577	23.9527	23.9701			23.8988	0.438	0.502366	0.23639	0.392252
23.952	22.4	25.406	23.8677	23.8912			23.952	0.396	0.465543	0.186336	0.349293
24.0051	22	25.3317	23.77	23.7006			24.0051	0.36	0.420219	0.142859	0.307693
24.0583	22	25.2723	23.6855	23.6526			24.0583	0.33	0.371788	0.109142	0.27031
24.1114	22	25.1254	23.4716	23.5323			24.1114	0.3	0.334409	0.0719556	0.235455
24.1645	22	25.0165	23.4061	23.4742			24.1645	0.27	0.311105	0.0464292	0.209178
24.2177	22	24.8323	23.2781	23.3701			24.2177	0.246	0.279394	0.0181632	0.181186
24.2708	21.6	24.6649	23.1859	23.1503			24.2708	0.222	0.25931	-0.0075204	0.15793
24.3239	21.6	24.4971	23.0187	23.0386			24.3239	0.204	0.232609	-0.0286092	0.136
24.3771	21.6	24.3329	22.9147	22.9492			24.3771	0.186	0.220748	-0.0491976	0.119184
24.4302	21.6	24.2259	22.7307	22.8522			24.4302	0.168	0.20021	-0.0629496	0.101754
24.4834	21.2	24.2043	22.7584	22.7209			24.4834	0.15	0.18468	-0.07368	0.087
24.5365	21.2	24.1377	22.7596	22.6991			24.5365	0.138	0.171347	-0.0851964	0.074717
24.5897	21.2	24.0771	22.7231	22.6667			24.5897	0.126	0.162761	-0.0985992	0.0633874
24.6428	21.2	23.9589	22.6364	22.5984			24.6428	0.114	0.148759	-0.105044	0.0525716
24.6959	20.8	23.7235	22.5081	22.3439			24.6959	0.102	0.143102	-0.111162	0.0446466
24.7491	20.8	23.6149	22.3458	22.2536			24.7491	0.096	0.134645	-0.120988	0.0365526
24.8022	20.8	23.5151	22.2363	22.1838			24.8022	0.09	0.124348	-0.127666	0.028894
24.8554	20.8	23.3273	22.0485	22.0586			24.8554	0.078	0.125179	-0.130984	0.0240652
24.9085	20.4	23.0832	21.8855	21.7896			24.9085	0.072	0.109928	-0.135794	0.0153778
24.9617	20.4	22.8655	21.72	21.6618			24.9617	0.066	0.114673	-0.137992	0.014227
25.0148	20.4	22.6838	21.6269	21.5702			25.0148	0.06	0.107546	-0.144889	0.0075524
25.068	20	22.569	21.4581	21.3424			25.068	0.054	0.106909	-0.153404	0.0025016
25.1211	20	22.5249	21.3364	21.2871			25.1211	0.054	0.100928	-0.15399	0.0003126
25.1742	20	22.5027	21.1577	21.2201			25.1742	0.048	0.104285	-0.15711	-0.0016084
25.2274	20	22.4682	21.0517	21.1733			25.2274	0.042	0.0915282	-0.160903	-0.009125
25.2805	19.6	22.4553	21.0131	21.0228			25.2805	0.042	0.0893826	-0.1648	-0.011139
25.3337	19.6	22.3041	21.0364	20.9802			25.3337	0.036	0.0910296	-0.168406	-0.013792
25.3868	20.4	22.1287	20.8063	21.1117			25.3868	0.036	0.0911124	-0.166394	-0.013094
25.4399	20.8	22.0017	20.6308	21.1442			25.4399	0.042	0.095742	-0.16878	-0.010346
25.4931	21.6	21.9766	20.5989	21.3919			25.4931	0.042	0.0978894	-0.170918	-0.010343
25.5462	22	21.942	21.1559	21.6993			25.5462	0.048	0.091044	-0.174089	-0.0116816
25.5994	22.4	22.0215	22.0091	22.1435			25.5994	0.054	0.0915048	-0.16528	-0.0065916
25.6525	22.8	22.7652	22.7934	22.7862			25.6525	0.066	0.0923994	-0.160807	-0.0008026
25.7057	23.2	23.6199	23.6593	23.4931			25.7057	0.078	0.0989406	-0.150024	0.0089722
25.7588	23.6	24.4931	24.5304	24.2078			25.7588	0.096	0.113089	-0.134656	0.024811
25.8119	24	25.2236	25.0624	24.762			25.8119	0.114	0.144925	-0.122627	0.0454328
25.8651	24.4	26.0036	25.5663	25.3233			25.8651	0.138	0.167677	-0.100916	0.0682536
25.9182	24.8	26.6267	26.0587	25.8285			25.9182	0.168	0.19476	-0.0736032	0.0963856
25.9714	25.2	27.1889	26.6679	26.3522			25.9714	0.198	0.221335	-0.055776	0.121186
26.0245	25.6	27.8557	27.3602	26.9386			26.0245	0.234	0.253096	-0.0299652	0.152377
26.0776	26	28.5037	27.9286	27.4774			26.0776	0.282	0.286362	-0.0037872	0.188192
26.1308	26.4	28.9445	28.3082	27.8843			26.1308	0.33	0.318157	0.0303204	0.226159
26.1839	26.8	29.4076	28.9073	28.3716			26.1839	0.384	0.364428	0.061236	0.269888
26.2371	27.2	30.0371	29.5181	28.9184			26.2371	0.444	0.413807	0.101186	0.319665
26.2902	27.6	30.4864	30.0618	29.3827			26.2902	0.516	0.457904	0.145254	0.373053
26.3434	27.6	30.9945	30.3845	29.6597			26.3434	0.588	0.509938	0.194923	0.430954
26.3965	28	31.3915	30.6209	30.0041			26.3965	0.666	0.57229	0.262246	0.500179
26.4497	28.4	31.8387	30.851	30.3632			26.4497	0.756	0.639437	0.322271	0.572569
26.5028	28.4	31.9633	31.1381	30.5004			26.5028	0.846	0.709924	0.384426	0.646783
26.5559	28.4	32.0511	31.5078	30.653			26.5559	0.936	0.783608	0.462571	0.727393
26.6091	28.4	32.4936	31.5613	30.8183			26.6091	1.032	0.859581	0.554436	0.815339
26.6622	28.8	32.8175	31.7159	31.1111			26.6622	1.128	0.949199	0.648661	0.90862
26.7154	28.8	32.9324	31.6181	31.1168			26.7154	1.23	1.04054	0.767983	1.01284
26.7685	28.8	33.0289	31.5055	31.1115			26.7685	1.332	1.1301	0.884005	1.11537
26.8216	28.8	33.0742	31.4757	31.1167			26.8216	1.434	1.23423	1.003	1.22374
26.8748	28.8	33.0091	31.4116	31.0736			26.8748	1.542	1.32659	1.13202	1.33354
26.9279	29.2	32.8712	31.2495	31.1069			26.9279	1.65	1.41697	1.2527	1.43989
26.9811	29.2	33.0004	31.1994	31.1333			26.9811	1.764	1.51781	1.37809	1.5533
27.0342	29.2	32.998	31.1986	31.1322			27.0342	1.878	1.63021	1.49548	1.6679
27.0873	29.2	32.9179	31.2829	31.1336			27.0873	1.992	1.73974	1.62743	1.78639
27.1405	29.2	32.8773	31.2485	31.1086			27.1405	2.112	1.8472	1.76987	1.90969
27.1936	29.2	32.9831	31.1682	31.1171			27.1936	2.226	1.96878	1.90444	2.03307
27.2468	29.2	32.9975	30.9765	31.058			27.2468	2.346	2.09348	2.03551	2.15833
27.2999	29.2	33.0545	30.8022	31.0189			27.2999	2.478	2.22855	2.18763	2.29806
27.353	29.2	32.952	30.7422	30.9647			27.353	2.598	2.3809	2.32577	2.43489
27.4062	28.8	32.9633	30.6925	30.8186			27.4062	2.712	2.52035	2.48949	2.57395
27.4593	28.8	32.8047	30.686	30.7636			27.4593	2.79	2.68095	2.66939	2.71345
27.5125	28.4	32.6464	30.5987	30.5483			27.5125	2.82	2.84204	2.87163	2.84456
27.5656	28	32.6571	30.2373	30.2981			27.5656	2.808	3.01048	3.07601	2.96483
27.6187	27.6	32.6807	29.6134	29.9647			27.6187	2.772	3.17782	3.26619	3.072
27.6719	27.2	32.1671	29.1716	29.5129			27.6719	2.706	3.34074	3.39792	3.14822
27.725	26.8	31.5141	28.6429	28.9857			27.725	2.622	3.45051	3.46911	3.18054
27.7782	26.8	30.9486	28.2344	28.661			27.7782	2.526	3.47786	3.47863	3.16083
27.8313	26.4	30.2013	27.9213	28.1742			27.8313	2.418	3.43486	3.41557	3.08948
27.8845	26	29.5639	27.5881	27.7173			27.8845	2.298	3.33416	3.30853	2.98023
27.9376	25.6	29.0679	27.2001	27.2893			27.9376	2.172	3.17343	3.14705	2.83083
27.9907	25.2	28.6442	26.6982	26.8475			27.9907	2.052	2.98113	2.96168	2.66494
28.0439	24.8	28.2516	26.2692	26.4403			28.0439	1.926	2.76356	2.73148	2.47368
28.097	24.8	27.7775	25.8618	26.1465			28.097	1.8	2.53337	2.49758	2.27698
28.1501	24.4	27.4259	25.5729	25.7996			28.1501	1.674	2.30568	2.24815	2.07595
28.2033	24.4	27.2269	25.2992	25.6421			28.2033	1.554	2.08412	2.01875	1.88562
28.2564	24	27.0191	25.027	25.3487			28.2564	1.44	1.87713	1.79356	1.70356
28.3096	23.6	26.9837	24.7447	25.1095			28.3096	1.326	1.69031	1.58586	1.53406
28.3627	23.6	26.9921	24.4011	24.9978			28.3627	1.218	1.51484	1.3994	1.37741
28.4158	23.2	26.9104	24.1539	24.7548			28.4158	1.122	1.35418	1.22382	1.23333
28.4689	23.2	26.6856	24.0179	24.6345			28.4689	1.026	1.21798	1.06594	1.10331
28.5221	23.2	26.4562	23.8443	24.5002			28.5221	0.942	1.08407	0.930208	0.985425
28.5752	22.8	26.2641	23.7301	24.2647			28.5752	0.864	0.961321	0.802372	0.875897
28.6284	22.8	26.2077	23.7904	24.266			28.6284	0.786	0.866221	0.683459	0.77856
28.6815	22.8	26.0545	23.7355	24.1967			28.6815	0.72	0.768231	0.586228	0.691486
28.7347	22.4	25.9109	23.5279	23.9463			28.7347	0.654	0.688549	0.500965	0.614505
28.7878	22.4	25.7079	23.4273	23.8451			28.7878	0.6	0.626526	0.424106	0.550211
28.8409	22.4	25.4308	23.2358	23.6889			28.8409	0.546	0.558355	0.351228	0.485194
28.8941	22	25.2844	23.0017	23.4287			28.8941	0.498	0.503228	0.294846	0.432025
28.9472	22	25.2174	22.9356	23.3843			28.9472	0.456	0.457036	0.236566	0.383201
29.0003	21.6	25.1058	22.8728	23.1929			29.0003	0.414	0.410425	0.186904	0.33711
29.0535	21.6	24.8939	22.831	23.1083			29.0535	0.378	0.369117	0.141344	0.296154
29.1066	21.6	24.6948	22.7306	23.0085			29.1066	0.348	0.338567	0.105066	0.263878
29.1598	21.2	24.5395	22.7359	22.8251			29.1598	0.312	0.307793	0.0770952	0.232296
29.2129	21.2	24.2851	22.5708	22.6853			29.2129	0.288	0.278928	0.0427872	0.203238
29.266	21.2	24.1198	22.3982	22.5727			29.266	0.264	0.256001	0.0210552	0.180352
29.3192	20.8	23.9812	22.2572	22.3461			29.3192	0.24	0.238124	0.0006744	0.159599
29.3723	20.8	23.8479	22.0929	22.2469			29.3723	0.222	0.218363	-0.0202716	0.140031
29.4254	20.8	23.7571	21.8706	22.1425			29.4254	0.198	0.20119	-0.042954	0.118745
29.4786	20.4	23.6073	21.7907	21.9327			29.4786	0.186	0.188023	-0.0566676	0.105785
29.5317	20.4	23.4459	21.6442	21.83			29.5317	0.168	0.173549	-0.0723684	0.0897268
29.5849	20.4	23.3252	21.503	21.7427			29.5849	0.15	0.163364	-0.0870756	0.0754296
29.638	20	23.1807	21.4232	21.5346			29.638	0.138	0.153995	-0.0971472	0.0649494
29.6912	20	23.1341	21.3438	21.4927			29.6912	0.126	0.142058	-0.111984	0.0520246
29.7443	20	23.0612	21.3472	21.4695			29.7443	0.114	0.134851	-0.11636	0.0441634
29.7974	20	23.0853	21.2923	21.4592			29.7974	0.108	0.127721	-0.126115	0.0365352
29.8506	20	22.9302	21.1314	21.3539			29.8506	0.096	0.125946	-0.13271	0.0297452
29.9037	19.6	22.731	20.9755	21.1022			29.9037	0.09	0.119353	-0.135004	0.024783
29.9569	19.6	22.4467	20.7209	20.9226			29.9569	0.084	0.1107	-0.136212	0.019496
30.01	19.6	22.3431	20.6336	20.8589			30.01	0.078	0.10208	-0.14902	0.0103534
30.0631	19.6	22.2258	20.5747	20.8002			30.0631	0.072	0.108452	-0.152999	0.009151
30.1163	19.6	22.0813	20.3942	20.6918			30.1163	0.06	0.102416	-0.153166	0.0030836
30.1694	19.6	21.8986	20.0791	20.5259			30.1694	0.06	0.0978102	-0.15814	-0.0001098
30.2226	19.2	21.7493	19.9855	20.3116			30.2226	0.054	0.09306	-0.162653	-0.0051976
30.2757	19.2	21.6374	19.7652	20.2009			30.2757	0.048	0.095922	-0.16912	-0.0083992
30.3289	19.2	21.5706	19.7474	20.1727			30.3289	0.048	0.0904896	-0.171684	-0.0110648
30.382	19.2	21.4216	19.6565	20.0927			30.382	0.042	0.0889776	-0.175639	-0.0148872
30.4351	20	21.2454	19.3949	20.2134			30.4351	0.042	0.0885474	-0.172885	-0.0141126
30.4883	20.4	21.1159	19.2511	20.2557			30.4883	0.042	0.0823068	-0.177128	-0.0176072
30.5414	21.2	20.9723	19.5269	20.5664			30.5414	0.048	0.07866	-0.176428	-0.0165892
30.5945	21.6	20.9117	20.193	20.9016			30.5945	0.054	0.0788634	-0.180661	-0.0159326
30.6477	22	21.2753	21.0277	21.4343			30.6477	0.06	0.082008	-0.170039	-0.0093436
30.7008	22.4	22.1591	21.8191	22.1261			30.7008	0.072	0.0894672	-0.163842	-0.0007916
30.754	22.8	23.0971	22.4363	22.7778			30.754	0.084	0.10031	-0.152608	0.0105676
30.8071	23.2	23.8268	23.1596	23.3955			30.8071	0.102	0.115704	-0.142312	0.0251308
30.8603	23.6	24.4201	24.0309	24.017			30.8603	0.12	0.136022	-0.12217	0.0446176
30.9134	24	25.1368	24.8394	24.6587			30.9134	0.144	0.163404	-0.100595	0.0689364
30.9666	24.4	25.893	25.672	25.3217			30.9666	0.174	0.189036	-0.0774756	0.0951868
31.0197	24.8	26.7511	26.4539	26.0017			31.0197	0.204	0.212789	-0.0516996	0.121696
31.0728	25.2	27.5317	27.2613	26.6643			31.0728	0.24	0.251968	-0.029124	0.154281
31.126	25.6	28.1773	28.2547	27.344			31.126	0.282	0.281725	0.0065976	0.190108
31.1791	26	28.9355	29.1856	28.0404			31.1791	0.33	0.313681	0.0481692	0.230617
31.2323	26	29.5701	29.7842	28.4514			31.2323	0.384	0.360902	0.0960792	0.280327
31.2854	26.4	30.0464	30.364	28.9368			31.2854	0.438	0.407387	0.142336	0.329241
31.3385	26.8	30.5533	30.9324	29.4286			31.3385	0.504	0.449811	0.193524	0.382445
31.3917	27.2	31.0845	31.3385	29.8743			31.3917	0.57	0.506279	0.257251	0.44451
31.4448	27.2	31.5185	31.5249	30.0812			31.4448	0.648	0.57125	0.327772	0.515674
31.498	27.2	31.7758	31.6467	30.2075			31.498	0.726	0.626675	0.401639	0.584771
31.5511	27.2	32.0926	32.0064	30.433			31.5511	0.798	0.698605	0.478584	0.658396
31.6043	27.6	32.3786	32.1129	30.6972			31.6043	0.876	0.77168	0.552638	0.733439
31.6574	27.6	32.738	32.3502	30.8961			31.6574	0.954	0.852098	0.634754	0.813618
31.7105	27.6	32.8195	32.5927	31.0041			31.7105	1.038	0.944467	0.735432	0.905966
31.7637	27.6	32.785	32.6625	31.0158			31.7637	1.122	1.03743	0.858941	1.00612
31.8168	27.6	32.7517	32.7218	31.0245			31.8168	1.206	1.12527	0.993578	1.10828
31.87	27.6	32.797	32.5642	30.9871			31.87	1.29	1.21837	1.13481	1.21439
31.9231	27.6	32.7662	32.4487	30.9383			31.9231	1.386	1.32221	1.27877	1.32899
31.9762	27.6	32.9019	32.2352	30.9123			31.9762	1.482	1.42751	1.41555	1.44169
32.0294	27.6	33.0218	32.1927	30.9382			32.0294	1.584	1.53966	1.57152	1.56506
32.0825	27.6	33.0126	31.9468	30.8531			32.0825	1.692	1.66002	1.73154	1.69452
32.1357	27.6	33.0953	31.6846	30.7933			32.1357	1.806	1.78473	1.89632	1.82902
32.1888	27.6	33.175	31.4947	30.7566			32.1888	1.932	1.91005	2.03948	1.96051
32.242	27.6	33.1274	31.5041	30.7438			32.242	2.052	2.05008	2.19418	2.09875
32.2951	28	33.1921	31.399	30.8637			32.2951	2.178	2.19628	2.3409	2.23839
32.3483	28	33.0257	31.1509	30.7255			32.3483	2.304	2.34844	2.49858	2.38367
32.4014	28	32.9726	31.0647	30.6791			32.4014	2.436	2.49858	2.66712	2.5339
32.4545	27.6	32.9304	31.0331	30.5212			32.4545	2.55	2.6464	2.85048	2.68229
32.5077	27.6	32.8753	30.8992	30.4582			32.5077	2.628	2.81423	3.05863	2.83362
32.5608	27.2	32.9089	30.8267	30.3119			32.5608	2.658	2.978	3.28278	2.97293
32.614	26.8	32.9023	30.5558	30.086			32.614	2.658	3.15457	3.5017	3.10476
32.6671	26.8	32.6543	30.1619	29.8721			32.6671	2.622	3.33145	3.70023	3.21789
32.7202	26.8	32.1104	29.6983	29.5362			32.7202	2.574	3.47199	3.82352	3.28984
32.7734	26.4	31.4835	29.0734	28.9856			32.7734	2.508	3.5456	3.87726	3.31028
32.8265	26	30.766	28.4975	28.4212			32.8265	2.424	3.54771	3.83604	3.26925
32.8797	26	30.0137	27.9457	27.9865			32.8797	2.328	3.4902	3.74105	3.18642
32.9328	25.6	29.4385	27.2287	27.4224			32.9328	2.226	3.35328	3.58165	3.05364
32.986	25.6	28.8282	26.6035	27.0106			32.986	2.118	3.17203	3.38591	2.89198
33.0391	25.2	28.4258	26.1391	26.5883			33.0391	1.998	2.98009	3.15513	2.71107
33.0922	24.8	28.1496	25.7532	26.2343			33.0922	1.878	2.75549	2.89574	2.50974
33.1454	24.4	27.8013	25.5402	25.9139			33.1454	1.758	2.52217	2.62702	2.3024
33.1985	24.4	27.4416	25.1527	25.6648			33.1985	1.632	2.29089	2.35674	2.09321
33.2517	24	27.1637	24.9316	25.3651			33.2517	1.524	2.06596	2.1092	1.89972
33.3048	23.6	26.9391	24.6948	25.078			33.3048	1.41	1.85833	1.86606	1.71146
33.358	23.6	26.6344	24.258	24.8308			33.358	1.302	1.66699	1.64648	1.53849
33.4111	23.2	26.4491	24.017	24.5554			33.4111	1.2	1.49151	1.43999	1.37717
33.4642	23.2	26.3998	23.7823	24.4607			33.4642	1.098	1.33536	1.26793	1.23376
33.5174	22.8	26.3257	23.5223	24.216			33.5174	1.008	1.19848	1.09916	1.10188
33.5705	22.8	26.202	23.2964	24.0995			33.5705	0.93	1.06992	0.944924	0.981616
33.6237	22.4	26.0251	23.1383	23.8545			33.6237	0.846	0.951728	0.818495	0.872074
33.6768	22.4	25.862	23.0333	23.7651			33.6768	0.774	0.850322	0.705265	0.776529
33.7299	22	25.7362	22.9257	23.554			33.7299	0.708	0.758792	0.597008	0.687933
33.7831	22	25.4649	22.9025	23.4558			33.7831	0.648	0.679725	0.503866	0.61053
33.8362	22	25.3313	22.6928	23.3413			33.8362	0.588	0.613402	0.423622	0.541675
33.8894	21.6	25.1108	22.3577	23.0229			33.8894	0.54	0.551839	0.347339	0.479726
33.9425	21.6	24.8514	22.1881	22.8798			33.9425	0.492	0.49437	0.282271	0.42288
33.9957	21.2	24.6819	22.1753	22.6857			33.9957	0.444	0.446983	0.222404	0.371129
34.0488	21.2	24.6315	22.129	22.6535			34.0488	0.408	0.403211	0.176413	0.329208
34.102	21.2	24.4844	22.0177	22.5674			34.102	0.372	0.360236	0.129476	0.287237
34.1551	20.8	24.4587	21.9179	22.3922			34.1551	0.336	0.33097	0.0918816	0.25295
34.2082	20.8	24.4053	21.8659	22.3571			34.2082	0.306	0.300715	0.055224	0.220646
34.2614	20.8	24.155	21.7465	22.2338			34.2614	0.282	0.267394	0.0249984	0.191464
34.3145	20.4	23.9604	21.5712	21.9772			34.3145	0.258	0.245092	-0.0008028	0.16743
34.3676	20.4	23.7662	21.4667	21.8776			34.3676	0.234	0.228055	-0.0236796	0.146125
34.4208	20	23.6601	21.3094	21.6565			34.4208	0.216	0.204475	-0.0453072	0.125056
34.4739	20	23.3715	21.0964	21.4893			34.4739	0.198	0.18961	-0.0674412	0.106723
34.5271	20	23.1933	20.9995	21.3976			34.5271	0.18	0.178175	-0.0853776	0.0909324
34.5802	19.6	23.1605	20.8981	21.2195			34.5802	0.162	0.163663	-0.102072	0.0745304
34.6334	19.6	23.1659	20.8914	21.2191			34.6334	0.15	0.153403	-0.117286	0.0620392
34.6865	19.2	23.0864	20.8021	21.0295			34.6865	0.138	0.14398	-0.123204	0.0529254
34.7396	19.2	23.0121	20.7225	20.9782			34.7396	0.126	0.133891	-0.136972	0.0409732
34.7928	19.2	22.9368	20.6335	20.9234			34.7928	0.114	0.117657	-0.150991	0.0268886
34.8459	18.8	22.8588	20.5661	20.7416			34.8459	0.108	0.117743	-0.15619	0.0231846
34.899	18.8	22.7565	20.4697	20.6754			34.899	0.096	0.118305	-0.164154	0.016717
34.9522	18.4	22.6991	20.3024	20.4671			34.9522	0.09	0.103667	-0.164696	0.009657
35.0053	18.4	22.5352	20.2777	20.4043			35.0053	0.084	0.0980442	-0.170638	0.0038022
35.0585	18.36	22.3853	20.2202	20.3219			35.0585	0.078	0.094554	-0.177332	-0.0015928
35.1116	18.24	22.2509	20.0253	20.172			35.1116	0.072	0.0939636	-0.182171	-0.0054024
35.1647	18.12	22.1261	19.9028	20.0496			35.1647	0.066	0.093933	-0.18115	-0.0070722
35.2179	18.04	22.0939	19.7976	19.9772			35.2179	0.066	0.0860922	-0.185653	-0.011187
35.271	17.92	22.003	19.5854	19.8361			35.271	0.06	0.0827406	-0.18981	-0.0156898
35.3241	17.84	21.9223	19.5035	19.7553			35.3241	0.054	0.078273	-0.194299	-0.0206754
35.3773	17.76	21.7921	19.3873	19.6465			35.3773	0.048	0.0799686	-0.195913	-0.0226482
35.4304	18.12	21.6998	19.1945	19.6714			35.4304	0.048	0.0767916	-0.202354	-0.025854
35.4836	18.8	21.5958	19.0861	19.8273			35.4836	0.048	0.0753228	-0.20611	-0.0275956
35.5367	19.6	21.4679	18.8999	19.9893			35.5367	0.054	0.0789642	-0.205865	-0.0243002
35.5898	20	21.3979	19.0764	20.1581			35.5898	0.054	0.0724176	-0.211732	-0.028438
35.643	20.4	21.2421	19.6289	20.4237			35.643	0.06	0.067806	-0.209252	-0.0271488
35.6961	20.8	21.6997	20.5116	21.0038			35.6961	0.072	0.0747054	-0.201952	-0.0184154
35.7493	21.2	22.5568	21.4486	21.7351			35.7493	0.084	0.0826506	-0.1951	-0.009483
35.8024	21.6	23.5305	22.1595	22.43			35.8024	0.096	0.0915318	-0.179746	0.0025954
35.8555	22	24.5018	22.9535	23.1518			35.8555	0.114	0.107914	-0.168856	0.017686
35.9087	22.4	25.3803	23.9674	23.9159			35.9087	0.132	0.13153	-0.154687	0.0362808
35.9618	22.8	26.0737	24.739	24.5376			35.9618	0.162	0.162023	-0.131675	0.0641162
36.0149	23.2	26.7689	25.6584	25.2091			36.0149	0.192	0.197921	-0.109315	0.0935352
36.0681	23.6	27.4803	26.5824	25.8876			36.0681	0.222	0.224242	-0.0844212	0.120607
36.1212	24	28.2416	27.3827	26.5414			36.1212	0.258	0.248751	-0.051696	0.151685
36.1744	24.4	28.9007	28.2436	27.1814			36.1744	0.306	0.283772	-0.011178	0.192865
36.2275	24.8	29.5949	28.9179	27.7709			36.2275	0.36	0.324481	0.0297768	0.238086
36.2806	25.2	30.181	29.258	28.213			36.2806	0.414	0.36617	0.069372	0.283181
36.3338	25.6	30.7484	29.4673	28.6052			36.3338	0.48	0.40637	0.118567	0.334979
36.3869	26	31.2619	29.8782	29.0467			36.3869	0.546	0.453699	0.166012	0.38857
36.4401	26.4	31.7745	30.0744	29.4163			36.4401	0.624	0.511002	0.22565	0.453551
36.4932	26.8	32.2197	30.4295	29.8164			36.4932	0.708	0.562167	0.290636	0.520268
36.5464	26.8	32.4376	30.7194	29.9857			36.5464	0.798	0.628412	0.372084	0.599499
36.5995	27.2	32.6795	30.8014	30.227			36.5995	0.888	0.687161	0.460001	0.678387
36.6526	27.2	32.9218	31.2539	30.4585			36.6526	0.984	0.752953	0.556742	0.764565
36.7058	27.2	33.2686	31.5249	30.6645			36.7058	1.086	0.838426	0.66942	0.864615
36.7589	27.6	33.3457	31.5554	30.8337			36.7589	1.188	0.925607	0.794054	0.96922
36.812	27.6	33.345	31.2729	30.7393			36.812	1.29	1.01198	0.926674	1.07622
36.8652	27.6	33.4837	31.1741	30.7526			36.8652	1.404	1.09965	1.04578	1.18315
36.9183	27.6	33.7383	31.2928	30.877			36.9183	1.518	1.191	1.16617	1.29172
36.9715	27.6	33.8989	31.4579	30.9856			36.9715	1.626	1.30813	1.28169	1.40527
37.0246	27.6	33.8703	31.6083	31.0262			37.0246	1.74	1.41794	1.42691	1.52829
37.0777	28	33.9373	31.5042	31.1471			37.0777	1.86	1.53628	1.59911	1.66513
37.1309	28	33.9978	31.1969	31.0649			37.1309	1.98	1.67023	1.75781	1.80268
37.184	28	33.9596	30.9406	30.9667			37.184	2.1	1.80346	1.90323	1.93556
37.2372	28	33.9114	30.7595	30.8903			37.2372	2.214	1.94311	2.06247	2.0732
37.2903	28	33.8339	30.7892	30.8744			37.2903	2.334	2.07453	2.22737	2.21197
37.3435	28	33.7336	30.5639	30.7659			37.3435	2.448	2.22486	2.4171	2.36332
37.3966	28	33.524	30.0803	30.5348			37.3966	2.568	2.37725	2.59682	2.51403
37.4497	28	33.5293	29.8549	30.4614			37.4497	2.688	2.52089	2.7694	2.65943
37.5029	28	33.5619	29.7659	30.4426			37.5029	2.784	2.66531	2.93845	2.79592
37.556	27.6	33.6269	29.7285	30.3185			37.556	2.838	2.84279	3.13566	2.93882
37.6092	27.2	33.5825	29.6728	30.1517			37.6092	2.85	3.02024	3.36207	3.07744
37.6623	27.2	33.5088	29.3756	30.0281			37.6623	2.82	3.20476	3.58411	3.20296
37.7154	26.8	32.9929	29.0755	29.6228			37.7154	2.766	3.3893	3.77604	3.31045
37.7686	26.4	32.5231	28.4427	29.1219			37.7686	2.7	3.5268	3.9045	3.3771
37.8217	26.4	31.9993	27.7777	28.7256			37.8217	2.61	3.58935	3.96471	3.38802
37.8749	26	31.3788	27.3407	28.2398			37.8749	2.508	3.59668	3.9447	3.34979
37.928	25.6	30.7447	26.9433	27.7627			37.928	2.4	3.53042	3.86558	3.26533
37.9811	25.2	30.0248	26.2883	27.171			37.9811	2.286	3.41523	3.73479	3.14534
38.0343	24.8	29.4803	25.765	26.6818			38.0343	2.16	3.24184	3.53545	2.9791
38.0874	24.8	29.0459	25.2651	26.3703			38.0874	2.04	3.02962	3.30537	2.79166
38.1406	24.4	28.5821	24.8703	25.9508			38.1406	1.914	2.81591	3.04086	2.59026
38.1937	24	28.1685	24.6761	25.6149			38.1937	1.788	2.56809	2.77194	2.37601
38.2469	24	27.8607	24.366	25.4089			38.2469	1.662	2.34075	2.48858	2.16378
38.3	23.6	27.6689	24.0652	25.1114			38.3	1.548	2.11726	2.20999	1.95842
38.3531	23.2	27.3967	23.79	24.7956			38.3531	1.428	1.91281	1.95958	1.7668
38.4063	23.2	27.0401	23.5921	24.6107			38.4063	1.32	1.71178	1.72615	1.58598
38.4594	22.8	26.6499	23.4587	24.3029			38.4594	1.218	1.53571	1.51165	1.42179
38.5126	22.8	26.4325	23.3252	24.1859			38.5126	1.116	1.37283	1.32138	1.27007
38.5657	22.4	26.2019	23.1533	23.9184			38.5657	1.026	1.22271	1.14349	1.13073
38.6189	22.4	25.9631	22.9707	23.7779			38.6189	0.942	1.09351	0.990917	1.00881
38.672	22	25.7805	22.8102	23.5302			38.672	0.864	0.982708	0.84636	0.897689
38.7251	22	25.4853	22.626	23.3704			38.7251	0.786	0.874953	0.727825	0.796259
38.7783	22	25.3795	22.5115	23.297			38.7783	0.72	0.787016	0.614822	0.707279
38.8314	21.6	25.1883	22.3761	23.0548			38.8314	0.654	0.708217	0.514519	0.625579
38.8846	21.6	24.9779	22.2494	22.9424			38.8846	0.6	0.633082	0.426148	0.553076
38.9377	21.6	24.8095	22.0185	22.8093			38.9377	0.552	0.572634	0.346208	0.490281
38.9909	21.2	24.6565	21.7471	22.5345			38.9909	0.504	0.509144	0.27496	0.429368
39.044	21.2	24.4329	21.3369	22.3233			39.044	0.462	0.463156	0.21592	0.380359
39.0971	20.8	24.196	21.1331	22.043			39.0971	0.42	0.420019	0.161653	0.333891
39.1503	20.8	24.0809	21.1908	22.0239			39.1503	0.384	0.376544	0.113348	0.291297
39.2034	20.8	23.9791	21.1955	21.9916			39.2034	0.354	0.339379	0.0723324	0.255237
39.2566	20.4	23.9083	21.0011	21.7698			39.2566	0.324	0.315491	0.0301716	0.223221
39.3097	20.4	23.8601	20.7609	21.6737			39.3097	0.294	0.293818	0.0070092	0.198276
39.3629	20	23.7511	20.5571	21.4361			39.3629	0.27	0.259736	-0.0345744	0.165054
39.416	20	23.6972	20.4371	21.3781			39.416	0.246	0.239373	-0.058596	0.142259
39.4691	20	23.5687	20.3591	21.3093			39.4691	0.228	0.223942	-0.0783504	0.12453
39.5223	19.6	23.5152	20.3516	21.1556			39.5223	0.21	0.206458	-0.103692	0.104255
39.5754	19.6	23.4894	20.2781	21.1225			39.5754	0.192	0.193837	-0.116033	0.0899346
39.6286	19.6	23.3206	20.1946	21.0384			39.6286	0.174	0.17989	-0.133915	0.073325
39.6817	19.2	23.1545	20.1081	20.8209			39.6817	0.162	0.169083	-0.14626	0.0616078
39.7349	19.2	23.0004	19.8274	20.6759			39.7349	0.15	0.160519	-0.159362	0.0503854
39.788	19.2	22.9521	19.7024	20.6182			39.788	0.138	0.150788	-0.172728	0.0386866
39.8411	18.8	22.926	19.5983	20.4414			39.8411	0.126	0.148711	-0.184692	0.0300062
39.8943	18.8	22.9736	19.5001	20.4246			39.8943	0.12	0.140917	-0.19083	0.0233622
39.9474	18.8	22.9167	19.3666	20.3611			39.9474	0.108	0.137938	-0.200056	0.015294
40.0006	18.8	22.7777	19.1049	20.2275			40.0006	0.102	0.128106	-0.206762	0.0077812
40.0537	18.4	22.7083	18.9431	20.0171			40.0537	0.096	0.124231	-0.215046	0.0017282
40.1069	18.36	22.7102	18.7686	19.9463			40.1069	0.09	0.125118	-0.219539	-0.0014736
40.16	18.2	22.6365	18.5845	19.807			40.16	0.084	0.11124	-0.222125	-0.0089616
40.2132	18.12	22.492	18.6083	19.7401			40.2132	0.078	0.107492	-0.2321	-0.015536
40.2663	18	22.4465	18.58	19.6755			40.2663	0.072	0.108918	-0.235145	-0.0180756
40.3195	17.84	22.3927	18.5535	19.5954			40.3195	0.072	0.10258	-0.236438	-0.0206194
40.3726	17.8	22.3162	18.5003	19.5388			40.3726	0.066	0.107746	-0.239618	-0.0219574
40.4257	17.76	22.2941	18.3295	19.4612			40.4257	0.066	0.101471	-0.244709	-0.0257458
40.4789	18.32	22.1957	18.1446	19.5534			40.4789	0.06	0.0994554	-0.250456	-0.0303334
40.532	19.2	22.1333	18.0768	19.8034			40.532	0.066	0.100404	-0.25018	-0.0279252
40.5852	19.6	21.9792	18.0179	19.8657			40.5852	0.066	0.0973872	-0.253288	-0.0299668
40.6383	20.4	21.901	18.0983	20.1331			40.6383	0.072	0.101003	-0.247772	-0.024923
40.6915	20.8	21.935	18.9919	20.5756			40.6915	0.078	0.094959	-0.250954	-0.0259982
40.7446	21.2	22.5399	19.7403	21.1601			40.7446	0.09	0.0968256	-0.248317	-0.0204972
40.7977	21.6	23.4345	20.6084	21.881			40.7977	0.102	0.0991008	-0.233981	-0.01096
40.8509	22.4	24.345	21.5694	22.7715			40.8509	0.114	0.118006	-0.220963	0.003681
40.904	22.8	25.23	22.2962	23.4421			40.904	0.132	0.145827	-0.204085	0.0245806
40.9572	23.2	26.0332	22.8073	24.0135			40.9572	0.156	0.171677	-0.191478	0.0453996
41.0103	24	26.7323	23.4307	24.721			41.0103	0.18	0.192256	-0.167705	0.0681838
41.0635	24.4	27.501	24.0453	25.3154			41.0635	0.21	0.221746	-0.151427	0.0934396
41.1166	24.8	28.4129	24.8882	26.0337			41.1166	0.246	0.250933	-0.137876	0.119685
41.1698	25.2	29.2515	25.8926	26.7814			41.1698	0.288	0.289805	-0.106927	0.156959
41.2229	26	30.0602	27.0788	27.713			41.2229	0.336	0.318434	-0.0741912	0.193414
41.276	26.4	30.7675	27.7708	28.3128			41.276	0.384	0.363492	-0.0358512	0.237214
41.3292	26.8	31.3052	28.3302	28.8118			41.3292	0.45	0.404701	0.0052812	0.286661
41.3823	27.2	31.8255	28.7355	29.2537			41.3823	0.51	0.447898	0.057726	0.338541
41.4355	27.6	32.2007	29.1609	29.6539			41.4355	0.582	0.503608	0.104898	0.396835
41.4886	28	32.6303	29.529	30.0531			41.4886	0.66	0.555188	0.167992	0.46106
41.5417	28	32.9794	29.782	30.2538			41.5417	0.744	0.620298	0.234563	0.532954
41.5949	28.4	33.2568	29.8906	30.5158			41.5949	0.828	0.672968	0.298874	0.599947
41.648	28.4	33.687	30.332	30.8063			41.648	0.912	0.737228	0.363068	0.670765
41.7012	28.4	34.117	30.7169	31.078			41.7012	1.002	0.813611	0.455214	0.756942
41.7543	28.4	34.4991	30.8662	31.2551			41.7543	1.092	0.90014	0.562535	0.851558
41.8074	28.8	34.762	30.9521	31.5047			41.8074	1.182	0.984616	0.680917	0.949178
41.8606	28.8	34.9979	31.0133	31.6037			41.8606	1.272	1.07305	0.80883	1.05129
41.9137	28.8	35.2183	30.7528	31.5904			41.9137	1.368	1.16909	0.94573	1.16094
41.9669	28.8	35.335	30.7705	31.6352			41.9669	1.458	1.24872	1.06338	1.2567
42.02	28.8	35.4297	30.8565	31.6954			42.02	1.548	1.33672	1.20181	1.36217
42.0731	28.8	35.5657	30.7737	31.7131			42.0731	1.644	1.43465	1.34889	1.47585
42.1263	28.8	35.6549	30.6488	31.7013			42.1263	1.74	1.53122	1.49868	1.58997
42.1794	28.8	35.6165	30.5005	31.639			42.1794	1.836	1.63609	1.63214	1.70141
42.2326	28.8	35.7089	30.2604	31.5898			42.2326	1.938	1.72437	1.7443	1.80222
42.2857	28.8	35.6019	30.0719	31.4913			42.2857	2.04	1.83111	1.86611	1.91241
42.3389	28.8	35.5382	29.9487	31.429			42.3389	2.142	1.93751	1.9845	2.02134
42.392	29.2	35.5159	29.8512	31.5224			42.392	2.25	2.04087	2.1396	2.14349
42.4451	29.2	35.505	29.7913	31.4987			42.4451	2.358	2.1412	2.31423	2.27114
42.4983	28.8	35.4223	29.9241	31.3821			42.4983	2.466	2.2625	2.51989	2.41613
42.5514	28.8	35.2853	29.9129	31.3327			42.5514	2.538	2.38623	2.76554	2.56326
42.6046	28.4	35.2184	29.7783	31.1322			42.6046	2.568	2.51207	3.00804	2.69603
42.6577	28	35.0631	29.7211	30.9281			42.6577	2.556	2.64454	3.22564	2.80873
42.7108	27.6	34.9041	29.6303	30.7115			42.7108	2.52	2.7778	3.45958	2.91913
42.764	27.6	34.5763	29.2478	30.4747			42.764	2.454	2.89949	3.6621	3.0052
42.8171	27.2	33.9956	28.6403	29.9453			42.8171	2.37	2.98549	3.8189	3.05813
42.8702	26.8	33.3851	27.9709	29.3853			42.8702	2.274	3.01188	3.89945	3.06177
42.9234	26.4	32.7781	27.301	28.8264			42.9234	2.166	2.97604	3.89454	3.01219
42.9765	26	32.3439	26.6771	28.3403			42.9765	2.046	2.88114	3.80294	2.91003
43.0297	25.6	31.925	26.09	27.8717			43.0297	1.932	2.73577	3.65504	2.77427
43.0828	25.6	31.3306	25.5101	27.4802			43.0828	1.806	2.56633	3.44755	2.60663
43.1359	25.2	30.6037	25.1069	26.9702			43.1359	1.68	2.3711	3.2046	2.41857
43.1891	24.8	29.9859	24.571	26.4523			43.1891	1.56	2.17562	2.93086	2.22216
43.2422	24.8	29.5624	24.1661	26.1762			43.2422	1.446	1.9803	2.65636	2.02755
43.2953	24.4	29.4	23.9487	25.9162			43.2953	1.338	1.79556	2.37731	1.83696
43.3485	24	29.1605	23.8225	25.661			43.3485	1.224	1.6057	2.11448	1.64806
43.4016	24	29.0383	23.6214	25.5532			43.4016	1.128	1.45162	1.85686	1.47883
43.4548	23.6	28.9279	23.1993	25.2424			43.4548	1.032	1.29214	1.6286	1.31758
43.5079	23.6	28.8067	23.0427	25.1498			43.5079	0.948	1.16303	1.42371	1.17825
43.561	23.2	28.5511	22.8465	24.8659			43.561	0.864	1.03558	1.23022	1.04327
43.6142	23.2	28.2999	22.6097	24.7032			43.6142	0.792	0.930125	1.06104	0.927722
43.6673	22.8	28.0742	22.4378	24.4373			43.6673	0.72	0.838103	0.914818	0.824307
43.7205	22.8	27.8358	22.2632	24.2997			43.7205	0.654	0.74911	0.776932	0.72668
43.7736	22.8	27.6213	22.1577	24.193			43.7736	0.6	0.6721	0.654563	0.642221
43.8267	22.4	27.4369	21.8985	23.9118			43.8267	0.552	0.602609	0.547846	0.567485
43.8799	22.4	27.1329	21.8885	23.8071			43.8799	0.504	0.549259	0.449885	0.501048
43.933	22.4	26.9543	21.8369	23.7304			43.933	0.462	0.493625	0.368896	0.441507
43.9862	22	26.8163	21.7676	23.528			43.9862	0.42	0.449523	0.293744	0.387756
44.0393	22	26.6798	21.7375	23.4724			44.0393	0.384	0.404831	0.227257	0.338696
44.0924	22	26.6036	21.5155	23.373			44.0924	0.354	0.367378	0.167633	0.296337
44.1456	21.6	26.5349	21.371	23.1686			44.1456	0.324	0.336872	0.122294	0.261055
44.1987	21.6	26.4141	21.1876	23.0672			44.1987	0.3	0.299605	0.0760968	0.225234
44.2519	21.6	26.3653	21.0632	23.0095			44.2519	0.276	0.28093	0.030558	0.195829
44.305	21.6	26.215	20.983	22.9327			44.305	0.258	0.25756	-0.0030936	0.170822
44.3581	21.2	26.0899	20.8549	22.7149			44.3581	0.234	0.246569	-0.0353472	0.148407
44.4113	21.2	25.9283	20.7102	22.6128			44.4113	0.216	0.221116	-0.0630192	0.124699
44.4644	21.2	25.7304	20.6426	22.5243			44.4644	0.204	0.213039	-0.0863196	0.11024
44.5176	20.8	25.6429	20.6309	22.3579			44.5176	0.192	0.195206	-0.105613	0.0938644
44.5707	20.8	25.5798	20.4645	22.2815			44.5707	0.174	0.191619	-0.128216	0.0791342
44.6238	20.8	25.5153	20.3582	22.2245			44.6238	0.162	0.173644	-0.143314	0.0641102
44.677	20.8	25.35	20.247	22.1323			44.677	0.15	0.165879	-0.163176	0.050901
44.7302	20.4	25.1739	20.153	21.909			44.7302	0.138	0.167555	-0.17455	0.0436684
44.7833	20.4	24.7557	20.0925	21.7494			44.7833	0.132	0.154195	-0.189094	0.0323672
44.8364	20.4	24.4852	20.0298	21.6383			44.8364	0.12	0.147542	-0.194414	0.024376
44.8896	20.4	24.3989	19.9919	21.597			44.8896	0.114	0.143413	-0.2036	0.0179376
44.9427	20.4	24.4018	19.747	21.5163			44.9427	0.108	0.13808	-0.214627	0.0104842
44.9959	20.4	24.473	19.6932	21.5221			44.9959	0.102	0.132134	-0.220771	0.0044544
45.049	20	24.4462	19.5185	21.3216			45.049	0.096	0.125716	-0.228678	-0.0023208
45.1021	20	24.3513	19.3925	21.2479			45.1021	0.096	0.13165	-0.234643	-0.002331
45.1553	20	24.2871	19.3883	21.2251			45.1553	0.084	0.122342	-0.236603	-0.0100868
45.2084	20	24.2176	19.2636	21.1604			45.2084	0.084	0.121158	-0.244998	-0.01328
45.2616	20	24.0411	19.1532	21.0648			45.2616	0.078	0.118562	-0.245816	-0.016418
45.3147	20	23.8489	19.0155	20.9548			45.3147	0.078	0.111101	-0.24525	-0.0187162
45.3679	19.6	23.7179	18.9526	20.7568			45.3679	0.072	0.111557	-0.250045	-0.0221628
45.421	19.6	23.6113	18.8127	20.6747			45.421	0.066	0.107305	-0.257338	-0.0280108
45.4741	19.6	23.5144	18.6255	20.58			45.4741	0.066	0.108612	-0.259734	-0.028374
45.5273	20.4	23.3488	18.5714	20.7734			45.5273	0.066	0.0986058	-0.261406	-0.0322666
45.5804	20.8	23.1145	18.4429	20.7858			45.5804	0.072	0.107357	-0.263032	-0.0278914
45.6336	21.6	22.9606	18.3249	20.9618			45.6336	0.072	0.106337	-0.26671	-0.0294576
45.6867	22	22.9066	18.6859	21.1975			45.6867	0.078	0.104454	-0.26626	-0.0279352
45.7398	22.4	22.9829	19.5636	21.6488			45.7398	0.09	0.102674	-0.267955	-0.0250938
45.793	22.8	23.7781	20.4779	22.352			45.793	0.096	0.107537	-0.260794	-0.0190854
45.8462	23.2	24.6868	21.412	23.0996			45.8462	0.108	0.116192	-0.252415	-0.0094078
45.8993	23.6	25.7566	22.2452	23.8673			45.8993	0.126	0.133736	-0.235344	0.0081308
45.9524	24.4	26.6421	22.9669	24.6697			45.9524	0.144	0.162365	-0.220932	0.0284778
46.0056	24.8	27.5082	23.5627	25.2903			46.0056	0.162	0.184705	-0.203222	0.0478276
46.0587	25.2	28.0565	24.4699	25.9088			46.0587	0.192	0.215206	-0.184343	0.0742878
46.1119	25.6	28.8169	25.3026	26.5732			46.1119	0.222	0.242696	-0.167113	0.0991942
46.165	25.6	29.6414	26.4331	27.2248			46.165	0.264	0.27211	-0.142631	0.13116
46.2181	26	30.3129	27.5448	27.9526			46.2181	0.3	0.308309	-0.111946	0.165455
46.2713	26.4	30.989	28.4887	28.6259			46.2713	0.354	0.339736	-0.0788412	0.204965
46.3244	26.8	31.6825	29.2783	29.2536			46.3244	0.408	0.382745	-0.0363156	0.251476
46.3776	27.2	32.3574	29.9946	29.8507			46.3776	0.468	0.422537	-0.0001992	0.296779
46.4307	27.2	32.8941	30.4978	30.1973			46.4307	0.54	0.472786	0.0546156	0.355801
46.4839	27.6	33.2583	30.9177	30.592			46.4839	0.612	0.517558	0.100061	0.409873
46.537	28	33.829	31.2967	31.0419			46.537	0.696	0.578758	0.15359	0.476116
[truncated: 157 more rows]
[truncated: 5 more columns]

## Sheet: Figure 2
Panel a																														Panel b											Panel c
																															78.6391
Conc																														2nd cycle												26
Factor	1	1	1	1	1	1	1	1	1	1	1	1	1	1	1	1	1	1	2	3	4	5	6	7	8	9	10
	CC124-1	CC124-3	CC124-5	CC124-1	CC124-2	CC124-4	CC124-5	CC124-1	CC124-2	CC124-3	CC124-5	CC124-1	CC124-2	CC124-3	CC124-5	CC124-2	CC124-3	CC124-4	CC124-1	CC124-2	CC124-5	CC124-1	CC124-3	CC124-4	CC124-1	CC124-3	CC124-4				5	10	20	30	45	60	120	180
	1	2	3	4	5	6	7	8	9	10	11	12	13	14	15	16	17	18	19	20	21	22	23	24	25	26	27			Initial rate	15.3878	17.5828	8.69295	7.80145	7.50625	18.0562	46.4582	74.0935				Data nr	1	2	3	4	5	6	7
Y shift	-12.4905	-14.6178	-11.3114	-11.0458	-13.1225	-6.86487	-11.8762	-4.98612	-11.928	-15.8573	-11.899	-15.1108	-14.8588	-19.1097	-11.7752	-13.3258	-15.2614	-6.93779	-11.2063	-10.5735	-9.41094	-15.987	-14.8013	-9.18784	-13.7007	-13.7179	-6.44861			Accumulated	21.928	22.6327	12.1612	8.33741	11.4614	16.8112	51.6997	73.96				Name	CC124-N8CD5-AA-No-NT-1	CC124-N8CD5-AA-No-NT-3	CC124-N8CD5-AA-No-NT-5	CC124-N8CD10-AA-No-NT-1	CC124-N8CD10-AA-No-NT-2	CC124-N8CD10-AA-No-NT-4	CC124-N8CD10-AA-No-NT-5
X shift	0	0	0	0	0	0	0	0	0	0	0	0	0	0	0	0	0	0	0	0	0	0	0	0	0	0	0			rate ratio	1.57319	1.54558	1.29287	1.22723	0.964723	1.08314	1.0216	0.898252				Strain	CC124	CC124	CC124	CC124	CC124	CC124	CC124
Strain	CC124	CC124	CC124	CC124	CC124	CC124	CC124	CC124	CC124	CC124	CC124	CC124	CC124	CC124	CC124	CC124	CC124	CC124	CC124	CC124	CC124	CC124	CC124	CC124	CC124	CC124	CC124			rate err	0.107131	0.218213	0.224922	0.143235	0.0874288	0.138987	0.0471357	0.0460729				Script	N8CD5	N8CD5	N8CD5	N8CD10	N8CD10	N8CD10	N8CD10
Script	N8CD5	N8CD5	N8CD5	N8CD10	N8CD10	N8CD10	N8CD10	N8CD20	N8CD20	N8CD20	N8CD20	N8CD30	N8CD30	N8CD30	N8CD30	N8CD45	N8CD45	N8CD45	N8CD60	N8CD60	N8CD60	N8CD120	N8CD120	N8CD120	N8CD180	N8CD180	N8CD180			acc ratio	2.6213	2.55789	2.28059	1.79397	1.36669	1.18999	1.09671	1.00981				Medium	AA	AA	AA	AA	AA	AA	AA
Nr	1	3	5	1	2	4	5	1	2	3	5	1	2	3	5	2	3	4	1	2	5	1	3	4	1	3	4			acc err	0.185214	0.247221	0.337371	0.100935	0.143497	0.199241	0.064929	0.0318022				O2 scav	No	No	No	No	No	No	No
Medium	AA	AA	AA	AA	AA	AA	AA	AA	AA	AA	AA	AA	AA	AA	AA	AA	AA	AA	AA	AA	AA	AA	AA	AA	AA	AA	AA			H2												Treatement	NT	NT	NT	NT	NT	NT	NT
Chl	20	20	20	20	20	20	20	20	20	20	20	20	20	20	20	20	20	20	20	20	20	20	20	20	20	20	20															Nr	1	3	5	1	2	4	5
O2 Scav	NO	NO	NO	NO	NO	NO	NO	NO	NO	NO	NO	NO	NO	NO	NO	NO	NO	NO	NO	NO	NO	NO	NO	NO	NO	NO	NO				1											First time	5	5	5	10	10	10	10
Inhibitors	NT	NT	NT	NT	NT	NT	NT	NT	NT	NT	NT	NT	NT	NT	NT	NT	NT	NT	NT	NT	NT	NT	NT	NT	NT	NT	NT			Match	1	4	8	12	15	19	22	25
First cycle time	5	5	5	10	10	10	10	20	20	20	20	30	30	30	45	45	45	45	60	60	60	120	120	120	180	180	180			Repeats	3	4	4	3	4	3	3	3
	CC124 5 1	CC124 5 3	CC124 5 5	CC124 10 1	CC124 10 2	CC124 10 4	CC124 10 5	CC124 20 1	CC124 20 2	CC124 20 3	CC124 20 5	CC124 30 1	CC124 30 2	CC124 30 3	CC124 45 5	CC124 45 2	CC124 45 3	CC124 45 4	CC124 60 1	CC124 60 2	CC124 60 5	CC124 120 1	CC124 120 3	CC124 120 4	CC124 180 1	CC124 180 3	CC124 180 4				5	10	20	30	45	60	120	180				Time [sec]
-10.1454	0.114548	-0.240212	2.2607	-2.77427	0.111484	0.750668	0.977608	-0.0145112	0.084488	1.02939	-0.611056	0.32578	0.393124	0.86366	0.373528	-0.14234	-0.46016	-1.63263	-2.32198	-4.25096	-22.3366	-6.1264	1.48577	-16.2765	-4.4465	4.25923	-4.62756			-60.66	0.113522	0.130993	0.171516	0.180255	0.150356	0.113917	0.260421	0.244225			Row()		NT 5 1	NT 5 3	NT 5 5	NT 10 1	NT 10 2	NT 10 4	NT 10 5
-10.11	0.12162	-0.266036	2.24328	-2.83792	0.070756	0.600952	0.89194	-0.0301113	0.082164	1.0112	-0.75624	0.241284	0.308416	0.763004	0.313212	-0.140808	-0.45076	-1.72705	-2.60826	-4.3047	-22.2139	-6.30328	1.24807	-16.1107	-5.06781	4.63705	-4.773			-58.534	0.112964	0.122651	0.158398	0.174353	0.14461	0.118703	0.235975	0.237551			20	-606	0.0432	0.0474	0.1432	0.0478	0.0344	0.1575	0.1482
-10.0746	0.231452	-0.292328	2.16433	-2.86538	0.043412	0.59634	0.787636	-0.0686388	0.100504	0.991792	-0.842544	0.174432	0.26816	0.730372	0.293564	-0.074584	-0.474932	-1.76602	-2.69546	-4.20454	-22.1029	-6.15288	0.94452	-16.0171	-5.16246	4.38152	-5.08288			-56.408	0.11082	0.122074	0.156209	0.164417	0.140588	0.121967	0.209384	0.231499			21	-605	0.0513	0.0611	0.1675	0.0571	0.0434	0.1879	0.1502
-10.0391	0.226212	-0.312236	2.08367	-2.85989	-0.00918	0.450132	0.688568	-0.0932512	0.098584	0.949136	-0.927612	0.135484	0.235752	0.689752	0.238284	-0.078096	-0.51956	-1.82399	-2.59288	-4.07629	-21.8464	-6.36412	0.953568	-15.808	-5.7815	4.03916	-5.30692			-54.283	0.111037	0.119805	0.152938	0.167696	0.135525	0.125166	0.171403	0.225041			22	-604	0.0514	0.0613	0.1685	0.0578	0.0437	0.1888	0.1506
-10.0037	0.2779	-0.369288	2.01816	-2.8826	-0.013756	0.420552	0.547772	-0.0820775	0.069732	0.943012	-1.03016	0.092272	0.185612	0.670932	0.176892	-0.05646	-0.499568	-1.85228	-2.6869	-4.15226	-21.7321	-6.27418	0.4104	-16.1756	-5.5681	4.20174	-5.55588			-52.157	0.101517	0.1172	0.147446	0.164564	0.130558	0.126034	0.133158	0.216748			23	-603	0.0516	0.0611	0.1679	0.0582	0.0437	0.1896	0.1524
-9.96827	0.317864	-0.33904	1.97328	-2.94313	-0.032672	0.392536	0.489724	-0.0925725	0.06598	0.970592	-1.03922	0.04234	0.187712	0.609784	0.169844	-0.033292	-0.510008	-1.92279	-2.74467	-4.01059	-21.6686	-6.46922	0.531192	-15.9081	-5.83434	4.13374	-5.73144			-50.031	0.099987	0.114297	0.146247	0.153329	0.125734	0.130452	0.106794	0.211255			24	-602	0.0525	0.0611	0.1686	0.0582	0.0437	0.1883	0.1533
-9.93283	0.331256	-0.362276	1.901	-2.89611	-0.076348	0.321344	0.4478	-0.120404	0.12802	0.954048	-1.09223	0.025608	0.117092	0.587316	0.142972	-0.061412	-0.563968	-1.95361	-2.8349	-4.06753	-21.443	-6.51502	0.267	-16.0527	-5.97571	3.8142	-5.67068			-47.906	0.0983239	0.112324	0.141787	0.156106	0.124636	0.111032	0.0874728	0.20049			25	-601	0.0519	0.0612	0.1688	0.0584	0.0442	0.1888	0.1559
-9.8974	0.362376	-0.402272	1.82204	-2.95042	-0.129784	0.249288	0.33484	-0.126069	0.08612	0.958188	-1.178	-0.068244	0.106564	0.538844	0.107988	-0.057936	-0.528336	-1.92326	-2.74726	-4.05312	-21.4019	-6.7091	0.147432	-16.1299	-5.69507	4.08874	-6.06536			-45.78	0.0985594	0.109825	0.137752	0.147423	0.124919	0.129439	0.0660212	0.197753			26	-600	0.0523	0.0607	0.1683	0.0584	0.0442	0.1887	0.156
-9.86197	0.384072	-0.384736	1.80118	-2.94844	-0.126968	0.241388	0.248928	-0.142865	0.070096	0.891096	-1.23126	-0.066448	0.050972	0.530108	0.091208	-0.016692	-0.541792	-1.98114	-2.73078	-4.14422	-21.1864	-6.69782	0.017688	-16.0123	-5.65632	3.74861	-6.38164			-43.654	0.096229	0.103358	0.133795	0.141694	0.122543	0.115916	0.0803866	0.182352			27	-599	0.0531	0.0612	0.1689	0.0587	0.0435	0.189	0.1564
-9.82653	0.303548	-0.406212	1.76052	-2.96514	-0.133012	0.157924	0.19364	-0.171918	0.058056	0.875192	-1.31277	-0.117972	0.066412	0.505512	0.054508	-0.030532	-0.539412	-2.02798	-2.78177	-4.15355	-21.1608	-6.79156	0.274464	-16.1313	-5.91411	3.50003	-13.6923			-41.529	0.0961186	0.0980318	0.127777	0.132287	0.117292	0.124418	0.100428	0.175631			28	-598	0.0531	0.0608	0.1688	0.0586	0.044	0.1886	0.1573
-9.7911	0.308924	-0.380668	1.72402	-2.99216	-0.15948	0.130008	0.131552	-0.162809	0.056136	0.85194	-1.36191	-0.160964	0.007848	0.46208	0.014492	-0.067816	-0.527228	-2.02254	-2.85226	-4.25911	-21.0369	-6.77568	-0.062976	-16.2366	-5.86259	3.68042	-14.6826			-39.403	0.0944991	0.0959305	0.122234	0.125593	0.116119	0.117381	0.103807	0.172227			29	-597	0.053	0.061	0.1691	0.0592	0.0442	0.1891	0.1581
-9.75567	0.280256	-0.46212	1.66081	-3.03783	-0.223844	0.14322	0.062088	-0.181368	0.0574	0.794988	-1.38219	-0.188916	0.008484	0.442872	-0.047616	-0.106364	-0.55162	-1.96613	-2.74036	-4.12405	-20.7948	-6.76772	-0.003408	-16.4754	-5.77869	3.6922	-14.269			-37.277	0.0915315	0.0916305	0.111907	0.120488	0.114555	0.118667	0.0976309	0.162952			30	-596	0.0536	0.0612	0.1695	0.0593	0.0443	0.1886	0.1596
-9.72023	0.328272	-0.471068	1.59914	-3.0429	-0.293604	0.061816	-0.00206	-0.193589	-0.007664	0.79854	-1.4711	-0.2412	0.029444	0.449604	-0.030788	-0.103612	-0.535092	-2.02127	-2.83043	-4.22356	-20.6928	-6.86472	-0.201816	-16.5038	-5.99088	3.17632	-14.6214			-35.152	0.0921615	0.087634	0.106868	0.117096	0.106628	0.106302	0.106666	0.155761			31	-595	0.0535	0.0615	0.1699	0.0594	0.0437	0.189	0.16
-9.6848	0.278972	-0.460916	1.53334	-3.03909	-0.289124	0.022268	-0.039672	-0.208929	0.001028	0.789668	-1.49394	-0.220604	-0.05892	0.404636	-0.102464	-0.079952	-0.530788	-2.07516	-2.89116	-4.10473	-20.5351	-6.73658	-0.418464	-16.8506	-5.74557	3.29656	-14.6141			-33.026	0.0827668	0.0902148	0.0985212	0.114461	0.100338	0.112408	0.115613	0.153378			32	-594	0.0534	0.0613	0.1691	0.0593	0.0443	0.1895	0.1611
-9.64938	0.264848	-0.525148	1.51853	-3.02704	-0.327392	-0.846272	-0.084268	-0.20997	0.009368	0.781784	-1.55024	-0.265792	-0.059856	0.390588	-0.111104	-0.100608	-0.549332	-2.08433	-2.775	-4.17173	-20.5293	-6.82438	-0.337008	-16.7692	-5.91773	3.14989	-14.3804			-30.9	0.0795568	0.0829673	0.0968423	0.108095	0.0927961	0.105048	0.118356	0.140781			33	-593	0.054	0.0612	0.1697	0.0595	0.0442	0.189	0.1611
-9.61395	0.25064	-0.487568	1.46137	-3.02386	-0.373412	-0.87174	-0.0956	-0.203409	-0.028996	0.736548	-1.58244	-0.310332	-0.090972	0.40884	-0.132588	-0.18266	-0.528452	-2.06722	-2.79399	-4.26124	-20.4619	-6.88958	-0.537672	-16.918	-6.08621	2.80174	-14.3962			-28.775	0.0752608	0.0800327	0.0934198	0.102434	0.0850031	0.0955079	0.122529	0.133801			34	-592	0.0547	0.0613	0.17	0.06	0.0441	0.1877	0.1613
-9.57852	0.1889	-0.459928	1.36449	-3.0565	-0.3836	-0.905184	-0.140208	-0.196045	-0.031844	0.703012	-1.61826	-0.36664	-0.07492	0.39018	-0.156736	-0.200872	-0.528788	-2.05038	-2.83406	-4.18096	-20.3948	-6.79738	-0.763368	-16.8468	-6.17405	2.84695	-14.0048			-26.649	0.0694085	0.0751851	0.089714	0.0991802	0.0810223	0.0872725	0.125519	0.124052			35	-591	0.0553	0.0613	0.17	0.0599	0.0443	0.1867	0.1618
-9.54308	0.198608	-0.524908	1.36093	-3.08397	-0.444688	-0.952104	-0.180996	-0.216433	-0.052512	0.684072	-1.72186	-0.356328	-0.083132	0.338592	-0.159216	-0.184512	-0.505656	-2.03925	-2.74931	-4.22675	-20.1347	-7.05276	-0.66384	-16.982	-5.98554	3.07469	-14.5922			-24.523	0.0645542	0.0733683	0.0895897	0.0899555	0.0769836	0.0984241	0.129284	0.112541			36	-590	0.0551	0.061	0.1702	0.0602	0.0442	0.1872	0.1619
-9.50765	0.148264	-0.540948	1.29333	-3.03473	-0.46072	-0.97982	-0.195636	-0.228139	-0.071324	0.645812	-1.70956	-0.358664	-0.130348	0.351356	-0.189876	-0.219296	-0.495176	-1.96999	-2.83468	-4.25143	-20.0742	-7.0667	-0.739056	-16.9033	-5.4416	2.81718	-14.6344			-22.397	0.0686936	0.0700149	0.0863123	0.0835136	0.0734124	0.0883673	0.127981	0.100862			37	-589	0.0557	0.0611	0.1709	0.0602	0.0442	0.1867	0.1619
-9.47222	0.1658	-0.565748	1.23588	-3.08254	-0.43098	-1.03363	-0.212156	-0.239379	-0.071264	0.648336	-1.71423	-0.383436	-0.192296	0.3054	-0.204544	-0.211644	-0.507084	-2.00864	-2.83946	-4.28858	-20.0512	-7.0597	-0.887376	-17.3642	-5.36989	2.90102	-14.7127			-20.272	0.0660642	0.0695458	0.0808219	0.0846779	0.0693738	0.0837086	0.125288	0.0936127			38	-588	0.0552	0.0613	0.1703	0.0599	0.0444	0.187	0.1638
-9.43678	0.077496	-0.541732	1.21237	-3.0351	-0.464144	-1.03816	-0.19756	-0.230918	-0.066488	0.631428	-1.73438	-0.429932	-0.18938	0.291932	-0.218308	-0.21324	-0.50352	-2.00575	-2.81582	-4.21691	-19.8528	-7.14456	-1.03555	-17.4901	-5.49094	2.63912	-14.86			-18.146	0.0676361	0.0647151	0.0736257	0.0781646	0.0674172	0.0701813	0.125179	0.0881973			39	-587	0.0555	0.0615	0.1714	0.0605	0.0443	0.1859	0.1643
-9.40135	0.093352	-0.548024	1.20402	-3.07228	-0.49182	-1.06764	-0.218232	-0.258869	-0.071496	0.563176	-1.78942	-0.405436	-0.209308	0.305328	-0.193016	-0.2463	-0.514112	-2.00074	-2.8677	-4.2079	-19.7307	-7.25994	-1.20238	-17.5083	-5.60736	2.76977	-14.7294			-16.02	0.0651767	0.0612515	0.0688196	0.0638427	0.062956	0.0799953	0.118754	0.0751822			40	-586	0.0556	0.0616	0.1706	0.0603	0.0441	0.1864	0.1635
-9.36593	0.062352	-0.618072	1.14265	-3.08394	-0.54166	-1.12619	-0.188844	-0.248526	-0.042224	0.552392	-1.85564	-0.448604	-0.153144	0.264788	-0.262484	-0.260012	-0.510524	-1.99641	-2.70817	-4.16633	-19.6836	-7.29194	-1.10671	-17.369	-5.99792	3.13434	-15.013			-13.895	0.0649176	0.0579163	0.0653807	0.062512	0.0621981	0.0693055	0.113471	0.0725317			41	-585	0.0558	0.0614	0.171	0.0602	0.0442	0.1862	0.1642
-9.3305	0.091488	-0.589824	1.14254	-3.08361	-0.581332	-1.072	-0.152856	-0.249879	-0.091692	0.571468	-1.80914	-0.485656	-0.2253	0.290736	-0.240892	-0.321352	-0.487244	-1.98255	-2.75304	-4.12717	-19.434	-7.39836	-1.14103	-17.5162	-5.67149	2.45495	-14.593			-11.769	0.0645779	0.0563617	0.0601039	0.0574051	0.06094	0.0611727	0.0996744	0.0663325			42	-584	0.0563	0.0616	0.1709	0.0603	0.0445	0.1873	0.1643
-9.29507	0.02814	-0.55364	1.11945	-3.07642	-0.58338	-1.14784	-0.036548	-0.248654	-0.083852	0.528948	-1.80844	-0.479068	-0.272608	0.24766	-0.325228	-0.30054	-0.469032	-1.90723	-2.65558	-4.2982	-19.4528	-7.14614	-1.25575	-17.8304	-5.58826	2.93947	-14.995			-9.643	0.054057	0.04919	0.0568669	0.0546258	0.0560237	0.046765	0.0745502	0.0612967			43	-583	0.0565	0.0618	0.1707	0.0605	0.0443	0.1868	0.1641
-9.25963	0.015876	-0.562112	1.09194	-3.10096	-0.59684	-1.14063	-0.045412	-0.263719	-0.108984	0.480732	-1.85186	-0.500396	-0.28406	0.2392	-0.346484	-0.293648	-0.465272	-1.94548	-2.6911	-4.32	-19.1737	-7.30268	-1.19856	-18.0322	-5.48173	2.62832	-14.5367			-7.517	0.05	0.05	0.05	0.05	0.05	0.05	0.05	0.05			44	-582	0.0565	0.0616	0.1707	0.0606	0.0445	0.1875	0.1641
-9.2242	-0.001024	-0.614852	1.07871	-3.11356	-0.62516	-1.15619	-0.061436	-0.259869	-0.112032	0.483112	-1.88901	-0.552384	-0.248748	0.211112	-0.334452	-0.341064	-0.503356	-1.96594	-2.66569	-4.11299	-19.1511	-7.4039	-1.56638	-17.96	-5.50022	2.43742	-14.735			-5.392	0.0449025	0.0481378	0.0467156	0.0457079	0.0483768	0.0596601	0.0136369	0.0408283			45	-581	0.0567	0.0615	0.1713	0.0605	0.0444	0.1865	0.1649
-9.18877	-0.00818	-0.623004	1.05951	-3.13514	-0.685936	-1.16905	-0.0745	-0.269877	-0.146708	0.48872	-1.88597	-0.557988	-0.25894	0.214072	-0.394744	-0.3933	-0.464652	-1.9411	-2.68958	-4.15872	-19.051	-7.56178	-1.51114	-17.9602	-5.57136	2.67937	-14.8837			-3.266	0.0430435	0.0424871	0.0416943	0.0400519	0.0438481	0.0395713	0.00521242	0.0297198			46	-580	0.0566	0.062	0.1716	0.0605	0.0443	0.1871	0.1652
-9.15333	-0.008032	-0.582252	1.05169	-3.09518	-0.689112	-1.252	-0.088144	-0.267568	-0.13112	0.457956	-1.89705	-0.537184	-0.3103	0.221452	-0.376096	-0.39742	-0.475144	-1.87494	-2.64965	-4.12822	-18.9954	-7.42898	-1.69723	-18.1011	-5.27027	2.2756	-14.6062			-1.14	0.0414533	0.041177	0.034886	0.0382448	0.0458317	0.0355438	0.00553491	0.0158524			47	-579	0.0564	0.062	0.1709	0.0605	0.0447	0.1884	0.1657
-9.1179	-0.023084	-0.605764	1.02326	-3.12361	-0.711928	-1.22986	-0.044428	-0.260605	-0.163208	0.447744	-1.86179	-0.566152	-0.284024	0.221548	-0.417192	-0.38106	-0.4461	-1.89706	-2.68468	-4.14868	-18.9354	-7.4888	-1.69416	-18.1523	-5.44253	2.17422	-15.1614			0.986	0.0403252	0.039381	0.0329066	0.0414194	0.0409497	0.0310372	0.0146241	0.012659			48	-578	0.0568	0.062	0.1718	0.0607	0.0446	0.1878	0.166
-9.08247	-0.063964	-0.615904	0.97578	-3.06882	-0.70286	-1.22098	-0.082096	-0.273074	-0.176684	0.481832	-1.87495	-0.593208	-0.320716	0.17634	-0.399204	-0.420508	-0.463568	-1.89343	-2.66418	-4.30008	-18.8488	-7.51988	-1.44672	-18.0774	-5.26208	2.00927	-14.4218			3.111	0.0488747	0.0440475	0.0347298	0.0325215	0.0464151	0.033115	0.0225028	0.00467766			49	-577	0.0573	0.0623	0.1714	0.0608	0.0448	0.1882	0.1665
-9.04703	-0.077784	-0.685264	0.9579	-3.06867	-0.739784	-1.20782	-0.06942	-0.265704	-0.176556	0.39806	-1.90682	-0.571184	-0.328388	0.192296	-0.400364	-0.431792	-0.478084	-1.95097	-2.58096	-4.21093	-18.6791	-7.5698	-1.74329	-18.5667	-5.08202	1.70302	-14.7259			5.237	0.113064	0.0942969	0.0742549	0.0488014	0.0752218	0.0844708	0.0482497	0.017667			50	-576	0.0576	0.062	0.1716	0.0605	0.0446	0.1887	0.1665
-9.0116	-0.056772	-0.626676	0.962368	-3.04859	-0.705132	-1.24024	-0.118144	-0.274899	-0.198672	0.369888	-1.89753	-0.549916	-0.324384	0.140252	-0.421452	-0.475236	-0.442132	-1.90956	-2.64194	-4.35098	-18.5313	-7.66272	-1.83206	-18.6043	-4.98931	1.7096	-14.4968			7.363	0.206626	0.189073	0.137301	0.145226	0.111022	0.154091	0.0882149	0.0646131			51	-575	0.0576	0.062	0.1718	0.0607	0.0451	0.1887	0.1665
-8.97617	-0.122688	-0.663968	0.936536	-3.07913	-0.702496	-1.19196	-0.190408	-0.279804	-0.193968	0.38024	-1.86668	-0.572276	-0.329596	0.166992	-0.444408	-0.453764	-0.449084	-1.91641	-2.61902	-4.37002	-18.3631	-7.53798	-1.89938	-18.3396	-4.82032	1.72249	-14.5996			9.488	0.297776	0.285426	0.219819	0.252414	0.15298	0.225022	0.138209	0.120029			52	-574	0.0576	0.062	0.1716	0.0607	0.0449	0.1896	0.1659
-8.94073	-0.067316	-0.667296	0.91334	-3.00776	-0.704808	-1.22688	-0.142448	-0.271595	-0.17026	0.387296	-1.90598	-0.616096	-0.34728	0.121212	-0.442236	-0.503772	-0.4494	-1.88138	-2.61599	-4.1884	-18.3088	-7.61592	-2.09506	-18.5752	-4.85891	1.67922	-14.5733			11.614	0.383585	0.380597	0.298932	0.346491	0.193782	0.271156	0.187235	0.178283			53	-573	0.0582	0.0622	0.1721	0.0606	0.0449	0.1902	0.1664
-8.9053	-0.156136	-0.72312	0.890348	-3.04653	-0.714712	-1.25501	-0.179636	-0.300429	-0.2026	0.347632	-1.90167	-0.593656	-0.391364	0.127584	-0.45098	-0.489104	-0.440164	-1.89486	-2.62344	-4.14701	-18.2268	-7.51136	-2.06006	-18.4007	-4.70147	1.76911	-14.2357			13.74	0.480217	0.483289	0.378127	0.428533	0.236148	0.327983	0.238722	0.228754			54	-572	0.0581	0.0624	0.1716	0.0609	0.0451	0.19	0.1673
-8.86987	-0.12902	-0.689184	0.896916	-3.07642	-0.715772	-1.23872	-0.157116	-0.297983	-0.216672	0.285556	-1.90432	-0.5799	-0.36588	0.119472	-0.465084	-0.528356	-0.39308	-1.88262	-2.62013	-4.21314	-18.1821	-7.7871	-1.84879	-18.0073	-4.93411	1.8207	-14.0246			15.865	0.565761	0.610996	0.451568	0.494907	0.278665	0.358149	0.285393	0.279123			55	-571	0.0582	0.0624	0.1718	0.0609	0.0451	0.1904	0.1669
-8.83443	-0.159236	-0.652524	0.850936	-3.04478	-0.756184	-1.29676	-0.12172	-0.28278	-0.198344	0.274084	-1.86255	-0.569336	-0.380952	0.112588	-0.468672	-0.483784	-0.394068	-1.91478	-2.59677	-4.18288	-18.0395	-7.64372	-2.03268	-18.1986	-5.07827	1.95257	-14.2564			17.991	0.654996	0.697365	0.581701	0.56875	0.322679	0.416253	0.335868	0.332524			56	-570	0.0584	0.0624	0.1722	0.0611	0.0452	0.19	0.1678
-8.799	-0.1549	-0.49906	0.88692	-3.00319	-0.758956	-1.30316	-0.194184	-0.287842	-0.22642	0.281932	-1.9318	-0.62824	-0.409576	0.131208	-0.498464	-0.527296	-0.403348	-1.9044	-2.4596	-4.12876	-17.8043	-7.68012	-1.947	-18.4512	-4.93315	1.8819	-14.2682			20.116	0.739678	0.784225	0.662218	0.62728	0.365181	0.463299	0.383715	0.385577			57	-569	0.0583	0.0619	0.1725	0.0609	0.0449	0.1902	0.1668
-8.76357	-0.159552	-0.401108	0.848904	-3.01129	-0.769152	-1.2937	-0.152184	-0.299198	-0.268444	0.290544	-1.82615	-0.65588	-0.400768	0.112844	-0.462948	-0.554988	-0.383312	-1.87646	-2.59702	-4.22478	-17.8327	-7.43202	-1.94117	-18.3694	-4.43946	1.69668	-14.6598			22.242	0.825868	0.867276	0.737977	0.697574	0.409616	0.504132	0.423931	0.430682			58	-568	0.0585	0.0627	0.1727	0.0608	0.0452	0.1893	0.1674
-8.72815	-0.178816	-0.415988	0.851144	-3.01142	-0.751036	-1.28347	-0.15426	-0.296346	-0.243072	0.23798	-1.84212	-0.599152	-0.41442	0.104836	-0.481348	-0.559092	-0.392168	-1.93008	-2.59098	-4.19142	-17.7108	-7.4466	-2.0387	-18.2062	-4.59702	1.82783	-15.0955			24.368	0.917658	0.982586	0.812496	0.757653	0.458726	0.546547	0.457697	0.47886			59	-567	0.0586	0.0627	0.1728	0.061	0.0456	0.1898	0.1672
-8.69272	-0.226796	-0.561072	0.832972	-3.00118	-0.814104	-1.30014	-0.198796	-0.296995	-0.295796	0.270784	-1.83214	-0.646224	-0.41112	0.113504	-0.51836	-0.535768	-0.37918	-1.87989	-2.54848	-4.21972	-17.6212	-7.5456	-2.03597	-17.9238	-4.52928	1.88489	-13.9351			26.494	1.02366	1.06326	0.887153	0.815521	0.497498	0.595637	0.487836	0.524659			60	-566	0.0585	0.0625	0.1728	0.0608	0.0453	0.1907	0.1682
-8.65728	-0.194348	-0.622484	0.843332	-3.02456	-0.758092	-1.28014	-0.24294	-0.289115	-0.25544	0.236928	-1.79878	-0.623352	-0.457496	0.11104	-0.503508	-0.587652	-0.426484	-1.86694	-2.54653	-4.17496	-17.4083	-7.57292	-2.14068	-18.3859	-4.55024	1.47661	-14.6692			28.619	1.10471	1.14256	0.959671	0.877771	0.527212	0.62287	0.521299	0.561894			61	-565	0.059	0.0628	0.1728	0.0611	0.0457	0.191	0.1686
-8.62185	-0.200636	-0.643904	0.816944	-2.96755	-0.79708	-1.29036	-0.217072	-0.303375	-0.275248	0.235376	-1.79032	-0.659192	-0.435076	0.077328	-0.4991	-0.601928	-0.433976	-1.85675	-2.45178	-4.16954	-17.4087	-7.51484	-2.38248	-18.3125	-4.60995	1.56002	-14.7676			30.745	1.23363	1.22223	1.03716	0.932922	0.562673	0.675262	0.558535	0.601822			62	-564	0.0592	0.0624	0.1729	0.0615	0.0459	0.1912	0.1683
-8.58642	-0.214396	-0.667716	0.805568	-2.94834	-0.816356	-1.25366	-0.169024	-0.302832	-0.315784	0.186244	-1.77434	-0.661804	-0.481656	0.06114	-0.519628	-0.596676	-0.401616	-1.80748	-2.5815	-4.19562	-17.182	-7.67646	-2.21573	-18.1638	-3.79504	1.55887	-14.5564			32.871	1.31607	1.30324	1.10446	0.981131	0.596001	0.730562	0.599941	0.635994			63	-563	0.0594	0.0629	0.1728	0.0616	0.0457	0.1911	0.169
-8.55098	-0.2194	-0.621328	0.810152	-2.95639	-0.824776	-1.25305	-0.189188	-0.31315	-0.27258	0.22094	-1.78654	-0.663252	-0.445692	0.064736	-0.546588	-0.593512	-0.465356	-1.79796	-2.48835	-4.17794	-17.108	-7.56446	-2.15724	-17.4304	-4.1433	1.80166	-14.3747			34.996	1.39207	1.37311	1.17052	1.04563	0.632586	0.752623	0.629499	0.675222			64	-562	0.0594	0.0628	0.1732	0.0616	0.046	0.1908	0.1685
-8.51555	-0.243644	-0.611108	0.794764	-2.97192	-0.86422	-1.25208	-0.159512	-0.30209	-0.3166	0.184328	-1.74047	-0.660372	-0.483928	0.046916	-0.560704	-0.613656	-0.400696	-1.81524	-2.45197	-4.14162	-17.0443	-7.5862	-2.31041	-17.5297	-4.28429	1.48561	-14.2745			37.122	1.46056	1.4475	1.2421	1.0904	0.668281	0.78686	0.664627	0.705145			65	-561	0.0596	0.0626	0.1736	0.0619	0.0463	0.1914	0.1687
-8.48012	-0.231772	-0.62002	0.772416	-2.94182	-0.851544	-1.23743	-0.191332	-0.314526	-0.30244	0.175512	-1.74285	-0.668712	-0.439592	0.101528	-0.543628	-0.657808	-0.41898	-1.78175	-2.47604	-4.14427	-17.0539	-7.58322	-2.20061	-17.3988	-4.11862	1.77059	-14.0653			39.248	1.53578	1.51385	1.3159	1.12382	0.705101	0.813503	0.693205	0.736816			66	-560	0.0596	0.0628	0.1739	0.0623	0.0461	0.1916	0.1685
-8.44468	-0.2456	-0.643696	0.813628	-2.96648	-0.852708	-1.22028	-0.316832	-0.305721	-0.29936	0.161648	-1.75755	-0.644592	-0.449804	0.063576	-0.54556	-0.635488	-0.366644	-1.79494	-2.4501	-4.32816	-16.8417	-7.56084	-2.41466	-17.4079	-3.86314	1.77016	-14.2437			41.373	1.60293	1.58023	1.38748	1.16867	0.743935	0.843115	0.727281	0.768457			67	-559	0.0594	0.0624	0.1741	0.0618	0.0463	0.1919	0.169
-8.40925	-0.25298	-0.67288	0.767272	-2.9587	-0.861624	-1.21251	-0.406588	-0.316335	-0.331264	0.15432	-1.71464	-0.647224	-0.494588	0.09548	-0.561544	-0.673476	-0.407792	-1.78103	-2.41921	-4.02325	-16.774	-7.45102	-2.39978	-17.2231	-4.01357	1.52582	-14.1842			43.499	1.6696	1.63919	1.44819	1.20906	0.778743	0.87352	0.756252	0.799136			68	-558	0.0594	0.0626	0.1741	0.062	0.0466	0.192	0.1684
-8.37382	-0.270416	-0.654048	0.781112	-2.92092	-0.863644	-1.24362	-0.473636	-0.307943	-0.401312	0.10938	-1.67366	-0.623964	-0.484748	0.069032	-0.601092	-0.662172	-0.384888	-1.77703	-2.40334	-4.21614	-16.6521	-7.3157	-2.31662	-18.0394	-4.0377	1.80054	-13.4606			45.625	1.72966	1.69841	1.5091	1.26299	0.806692	0.957888	0.781472	0.829974			69	-557	0.0593	0.063	0.1738	0.0618	0.0468	0.1923	0.1689
-8.33838	-0.253096	-0.697128	0.762272	-2.88283	-0.841248	-1.25879	-0.505552	-0.323238	-0.328248	0.14678	-1.67774	-0.654476	-0.495796	0.058536	-0.568892	-0.662184	-0.389124	-1.81025	-2.44382	-4.07702	-16.4841	-7.44786	-2.22734	-18.2508	-4.10624	1.57698	-14.2144			47.75	1.79984	1.75361	1.55991	1.3048	0.840451	0.908286	0.807842	0.856227			70	-556	0.0595	0.0629	0.1741	0.0618	0.0472	0.1925	0.1692
-8.30295	-0.217324	-0.724212	0.766416	-2.87833	-0.907812	-1.25818	-0.58414	-0.33661	-0.363852	0.124692	-1.70888	-0.647012	-0.46954	0.074408	-0.605872	-0.680172	-0.375608	-1.77778	-2.45392	-4.07492	-16.4676	-7.46272	-2.59625	-18.9759	-4.27491	1.31882	-13.4416			49.876	1.86171	1.81403	1.60484	1.33782	0.876194	0.947465	0.835816	0.876931			71	-555	0.0595	0.0629	0.1744	0.0623	0.0476	0.1927	0.1698
-8.26752	-0.235748	-0.699968	0.727356	-2.87764	-0.865644	-1.23724	-0.575716	-0.344311	-0.353868	0.112316	-1.63476	-0.69974	-0.508792	0.071712	-0.638536	-0.70172	-0.380396	-1.74781	-2.39049	-4.02144	-16.2761	-7.41398	-2.42424	-19.6113	-3.76214	1.25723	-13.4472			52.002	1.92752	1.86926	1.65504	1.3886	0.90008	0.957095	0.859949	0.902208			72	-554	0.0602	0.063	0.1746	0.0619	0.0477	0.1934	0.1693
-8.23208	-0.236424	-0.788532	0.68152	-2.86509	-0.876184	-1.19214	-0.559328	-0.331536	-0.349896	0.103948	-1.62262	-0.665064	-0.493944	0.056216	-0.580052	-0.672204	-0.384888	-1.71843	-2.39536	-4.13012	-16.1231	-7.18544	-2.55703	-19.8941	-3.45846	1.4742	-13.7736			54.128	1.99185	1.92146	1.71038	1.41956	0.92978	0.977645	0.884278	0.929142			73	-553	0.0602	0.063	0.1745	0.0619	0.0479	0.1931	0.1691
-8.19665	-0.164824	-0.737188	0.675368	-2.8408	-0.875252	-1.27044	-0.582836	-0.313125	-0.41224	0.106852	-1.62128	-0.692108	-0.527784	0.062752	-0.548204	-0.68358	-0.336924	-1.75193	-2.31226	-4.04662	-15.9861	-7.33358	-2.76878	-20.6352	-3.47642	1.43399	-13.8187			56.254	2.04775	1.96913	1.75944	1.45589	0.95849	0.991249	0.911807	0.947457			74	-552	0.0606	0.0628	0.174	0.0622	0.0479	0.1934	0.1696
-8.16122	-0.236812	-0.709392	0.690304	-2.85439	-0.916424	-1.23119	-0.58698	-0.316486	-0.329452	0.082204	-1.59022	-0.693268	-0.493752	0.079408	-0.590588	-0.665688	-0.362984	-1.71187	-2.32851	-4.02496	-15.9334	-7.2492	-2.47006	-20.4674	-3.54966	1.20794	-13.3247			58.379	2.09637	2.01666	1.80853	1.49471	0.997863	0.999775	0.927429	0.962151			75	-551	0.0606	0.0632	0.1736	0.0625	0.0481	0.1932	0.1699
-8.12488	-0.252368	-0.632152	0.679036	-2.85696	-0.903044	-1.20348	-0.57064	-0.324081	-0.327388	0.10562	-1.5583	-0.661568	-0.513364	0.085504	-0.596032	-0.699724	-0.391024	-1.73205	-2.24112	-4.10893	-15.8732	-7.27492	-2.35889	-20.155	-3.38224	1.35943	-13.69			60.505	2.14159	2.06748	1.85535	1.52273	1.02346	1.00359	0.942551	0.972085			76	-550	0.0603	0.0633	0.1744	0.0621	0.0488	0.1931	0.1699
-8.08857	-0.222128	-0.694088	0.689596	-2.81957	-0.912764	-1.21672	-0.560176	-0.330025	-0.382556	0.073572	-1.5398	-0.708796	-0.548112	0.096628	-0.586144	-0.692524	-0.367528	-1.6834	-2.27418	-3.97865	-15.7568	-7.19996	-2.28461	-19.7589	-3.93386	1.55567	-13.406			62.631	2.18229	2.10453	1.90126	1.5451	1.0537	1.04124	0.965585	0.989449			77	-549	0.0598	0.063	0.1739	0.0622	0.0491	0.1933	0.1699
-8.05225	-0.211744	-0.7051	0.650368	-2.86487	-0.966108	-1.19504	-0.573868	-0.326811	-0.3494	0.137648	-1.57778	-0.711024	-0.537496	0.066232	-0.570268	-0.695652	-0.414832	-1.66378	-2.27814	-3.9529	-15.7287	-7.11794	-2.62224	-18.811	-3.4583	1.2267	-13.3406			64.756	2.2315	2.16178	1.94554	1.57909	1.08766	1.07549	0.991455	1.01974			78	-548	0.0599	0.0632	0.1739	0.0624	0.0492	0.1937	0.1706
-8.01592	-0.223204	-0.656732	0.672856	-2.81506	-0.914224	-1.16915	-0.5382	-0.324223	-0.404028	0.114864	-1.51797	-0.668488	-0.520512	0.063852	-0.618248	-0.764556	-0.408984	-1.68733	-2.2522	-3.87931	-15.4404	-7.03982	-2.42136	-18.1643	-3.56432	0.997956	-13.2636			66.882	2.28123	2.20842	1.98797	1.61764	1.10722	1.08036	1.01589	1.0463			79	-547	0.0602	0.0632	0.1746	0.0625	0.0497	0.1939	0.1702
-7.97962	-0.180048	-0.64856	0.66586	-2.80169	-1.06836	-1.1556	-0.55012	-0.315186	-0.366044	0.114124	-1.49145	-0.695152	-0.510024	0.10548	-0.620936	-0.7058	-0.413368	-1.68365	-2.20823	-3.86884	-15.3892	-7.18352	-2.50622	-17.9675	-3.27011	1.48212	-13.2177			69.007	2.32424	2.24426	2.02202	1.64842	1.11781	1.0961	1.02855	1.06138			80	-546	0.0603	0.0635	0.175	0.0626	0.0502	0.1947	0.1713
-7.9433	-0.21168	-0.684128	0.665164	-2.76227	-0.994096	-1.13948	-0.537556	-0.326495	-0.383556	0.1141	-1.49818	-0.668428	-0.56554	0.093196	-0.599796	-0.750436	-0.403752	-1.62026	-2.26533	-4.01047	-15.3654	-6.80288	-2.33525	-17.291	-3.37766	1.58818	-13.1771			71.133	2.35614	2.27781	2.05442	1.66334	1.12211	1.11203	1.03994	1.06299			81	-545	0.0601	0.0634	0.1741	0.0624	0.0503	0.194	0.171
-7.907	-0.227584	-0.68244	0.606292	-2.78915	-0.997368	-1.14745	-0.551236	-0.313815	-0.384236	0.080252	-1.49716	-0.660232	-0.507936	0.059268	-0.60376	-0.750312	-0.362352	-1.60194	-2.22373	-3.84809	-15.3421	-6.92346	-2.39885	-16.8789	-3.34054	1.41253	-13.0994			73.259	2.38603	2.29914	2.07855	1.68029	1.12579	1.10534	1.04824	1.07224			82	-544	0.0605	0.0633	0.1747	0.0626	0.0508	0.1936	0.1706
-7.8707	-0.247076	-0.708084	0.691824	-2.74596	-1.00928	-1.1386	-0.609152	-0.316671	-0.371332	0.114472	-1.5058	-0.675128	-0.542928	0.087996	-0.614392	-0.741068	-0.37036	-1.6337	-2.20066	-4.05077	-15.0781	-6.83304	-2.2519	-16.8993	-3.67133	1.41527	-13.2366			75.385	2.41276	2.32446	2.10872	1.6911	1.13492	1.1268	1.06311	1.0806			83	-543	0.0604	0.0634	0.1751	0.0626	0.0513	0.1943	0.171
-7.83438	-0.211668	-0.703324	0.6768	-2.76263	-1.0117	-1.15349	-0.559216	-0.322931	-0.361736	0.070148	-1.50384	-0.659852	-0.584956	0.097664	-0.589376	-0.743556	-0.393292	-1.65299	-2.11659	-4.0808	-14.9464	-6.66478	-2.6479	-16.3732	-3.3201	1.59822	-13.0972			77.51	2.43634	2.35118	2.13173	1.70831	1.14388	1.1322	1.06857	1.08354			84	-542	0.0609	0.0636	0.1751	0.0628	0.0517	0.1944	0.1714
-7.79788	-0.247928	-0.754476	0.6222	-2.77083	-1.05018	-1.10046	-0.5613	-0.326536	-0.361416	0.065156	-1.44565	-0.664712	-0.568524	0.114024	-0.607236	-0.748656	-0.451324	-1.64596	-2.16987	-4.00498	-14.9271	-6.7842	-2.56224	-16.2268	-2.99792	1.43363	-13.264			79.636	2.45377	2.37519	2.1512	1.71957	1.15562	1.12676	1.07821	1.08915			85	-541	0.0606	0.0636	0.176	0.0624	0.0521	0.1946	0.1719
-7.76158	-0.24266	-0.7228	0.649256	-2.72377	-1.07022	-1.08885	-0.556708	-0.31845	-0.389488	0.068292	-1.44971	-0.696348	-0.57564	0.086572	-0.664384	-0.780264	-0.410196	-1.64358	-2.12476	-3.91432	-14.9221	-6.65612	-2.64946	-16.2725	-3.10502	1.18843	-13.2378			81.762	2.47836	2.40184	2.17175	1.73428	1.17368	1.13665	1.0897	1.09728			86	-540	0.0608	0.0641	0.1752	0.063	0.0526	0.1945	0.1717
-7.72528	-0.200808	-0.703124	0.633832	-2.74074	-1.046	-1.086	-0.562924	-0.309525	-0.40906	0.035544	-1.41998	-0.67812	-0.575228	0.106416	-0.680396	-0.721456	-0.374644	-1.66738	-2.14251	-4.05698	-14.7233	-6.69218	-2.52187	-15.9908	-3.33878	1.25672	-12.9769			83.888	2.51042	2.4236	2.20172	1.7431	1.18975	1.14165	1.09764	1.10875			87	-539	0.0604	0.0639	0.176	0.0627	0.0528	0.1958	0.172
-7.68898	-0.264732	-0.661832	0.573588	-2.73382	-1.00242	-1.11438	-0.536396	-0.326886	-0.409376	0.034668	-1.45424	-0.59748	-0.574824	0.092168	-0.646284	-0.728612	-0.35374	-1.64112	-2.07631	-3.97404	-14.5123	-6.70394	-2.42782	-16.0716	-3.06253	1.58864	-13.1052			86.013	2.52934	2.4443	2.22801	1.75526	1.21076	1.14477	1.10777	1.11014			88	-538	0.0604	0.0636	0.1758	0.0627	0.0533	0.1959	0.1715
-7.65268	-0.216528	-0.720336	0.5919	-2.71538	-1.05301	-1.08897	-0.564324	-0.304983	-0.45572	0.018464	-1.38484	-0.63198	-0.537112	0.11996	-0.650884	-0.76594	-0.364872	-1.60458	-2.20663	-3.8821	-14.6187	-6.58762	-2.53368	-15.5484	-3.04166	1.33351	-13.3048			88.139	2.54879	2.46647	2.25059	1.76566	1.22492	1.14431	1.10916	1.10914			89	-537	0.0605	0.0636	0.176	0.0629	0.0538	0.1961	0.1714
-7.61638	-0.247504	-0.660176	0.591284	-2.66639	-0.998808	-1.08815	-0.538364	-0.303624	-0.420296	0.046084	-1.40708	-0.601772	-0.576432	0.158944	-0.637092	-0.787172	-0.3533	-1.60719	-2.11002	-3.7736	-14.5584	-6.58258	-2.58449	-15.6923	-3.0241	1.57712	-13.2751			90.265	2.56817	2.48583	2.27353	1.77488	1.24067	1.15263	1.10825	1.10545			90	-536	0.0611	0.0635	0.1755	0.0628	0.0543	0.1963	0.1718
-7.58007	-0.199316	-0.662048	0.588068	-2.6707	-1.01812	-1.05383	-0.522408	-0.307174	-0.389068	0.027732	-1.40787	-0.607508	-0.596044	0.190836	-0.641976	-0.762832	-0.402544	-1.6086	-2.04925	-3.95372	-14.4657	-6.44024	-2.4246	-15.418	-2.74672	1.35774	-13.2564			92.391	2.58613	2.50488	2.28391	1.78042	1.25438	1.15962	1.10912	1.10586			91	-535	0.0612	0.0634	0.1762	0.0627	0.0542	0.1962	0.1724
-7.54377	-0.239476	-0.716764	0.606992	-2.63382	-1.00414	-1.07209	-0.509316	-0.311776	-0.386484	-0.001268	-1.39026	-0.623876	-0.58572	0.280504	-0.640712	-0.779168	-0.42152	-1.52828	-2.01882	-3.77467	-14.3287	-6.57946	-2.40442	-15.4796	-3.0048	1.57424	-12.8237			94.516	2.60484	2.52034	2.29832	1.78864	1.26381	1.15883	1.11198	1.10864			92	-534	0.0609	0.0635	0.1762	0.0628	0.0547	0.1967	0.1718
-7.50747	-0.173684	-0.72622	0.594536	-2.67503	-1.00788	-1.03616	-0.50394	-0.306526	-0.457384	0.001884	-1.40319	-0.635504	-0.592564	0.277596	-0.64478	-0.80876	-0.399748	-1.54682	-2.05765	-3.80557	-14.0891	-6.33224	-2.3761	-15.0311	-3.47379	1.26068	-12.5633			96.642	2.62353	2.54297	2.31667	1.79165	1.2711	1.18968	1.11663	1.10671			93	-533	0.0606	0.0638	0.1763	0.063	0.0548	0.1966	0.1719
-7.47117	-0.198044	-0.700796	0.574236	-2.62339	-1.00359	-1.08048	-0.4732	-0.304291	-0.43604	0.014108	-1.37408	-0.643712	-0.572096	0.298632	-0.657856	-0.7859	-0.363524	-1.4391	-2.12208	-3.75803	-14.099	-6.09988	-2.17378	-14.9452	-3.21024	1.44335	-12.7348			98.768	2.63816	2.56182	2.32296	1.80088	1.27974	1.19887	1.12353	1.10681			94	-532	0.0607	0.0638	0.1763	0.0628	0.0553	0.1972	0.1718
-7.43487	-0.17206	-0.750132	0.54516	-2.55116	-1.01385	-1.04956	-0.517608	-0.301185	-0.413544	0.0095	-1.35243	-0.592528	-0.592404	0.3062	-0.685664	-0.828948	-0.371092	-1.45892	-2.04602	-3.77603	-13.9931	-6.29252	-2.18923	-15.1283	-3.04109	1.82293	-12.4926			100.893	2.65391	2.57611	2.33154	1.809	1.28724	1.20711	1.12253	1.10726			95	-531	0.061	0.0634	0.1768	0.0627	0.0553	0.1972	0.1718
-7.39857	-0.176068	-0.67536	0.51714	-2.56385	-0.9816	-1.06685	-0.487896	-0.300385	-0.46826	0.004276	-1.38206	-0.578564	-0.611588	0.263644	-0.678272	-0.811496	-0.363984	-1.4368	-1.98625	-3.5865	-13.9766	-6.20862	-2.45611	-14.9189	-2.9471	1.3423	-12.8826			103.019	2.66571	2.59087	2.34117	1.80946	1.29793	1.22193	1.12701	1.10564			96	-530	0.0611	0.0638	0.1763	0.0628	0.0554	0.1963	0.1724
-7.36225	-0.212652	-0.66648	0.538264	-2.5377	-1.01169	-1.00763	-0.472192	-0.300225	-0.432012	-0.02766	-1.38214	-0.620804	-0.58814	0.246636	-0.654952	-0.86942	-0.319964	-1.43162	-2.03746	-3.72956	-13.9525	-6.07598	-2.42861	-14.6794	-3.07475	1.47773	-12.7999			105.144	2.67553	2.60462	2.34917	1.81819	1.30789	1.22789	1.12873	1.10417			97	-529	0.0609	0.0637	0.1767	0.0629	0.0557	0.1976	0.1724
-7.32595	-0.170284	-0.687048	0.54552	-2.51713	-1.01332	-1.07092	-0.507252	-0.293206	-0.465132	-0.006456	-1.40776	-0.623464	-0.588928	0.284456	-0.642	-0.864916	-0.284228	-1.42044	-1.99333	-3.78212	-13.9149	-6.23172	-2.20656	-14.5118	-2.95837	1.2303	-12.4199			107.27	2.68613	2.61932	2.35735	1.82443	1.31783	1.21233	1.1247	1.09959			98	-528	0.0609	0.0642	0.1767	0.063	0.0557	0.1979	0.172
-7.28965	-0.162904	-0.69566	0.563684	-2.57894	-0.989352	-1.05391	-0.4997	-0.303585	-0.441044	-0.020476	-1.41113	-0.610928	-0.591484	0.27654	-0.658708	-0.847884	-0.379804	-1.41825	-1.94606	-3.71447	-13.6655	-6.00272	-2.34223	-14.2943	-3.01862	1.18627	-12.1646			109.396	2.69334	2.62483	2.36063	1.82817	1.3255	1.22296	1.12813	1.09476			99	-527	0.061	0.0641	0.1763	0.063	0.0561	0.1974	0.1722
-7.25335	-0.18024	-0.761236	0.56492	-2.48036	-0.98184	-1.01955	-0.4934	-0.297016	-0.488372	-0.029148	-1.40483	-0.57396	-0.592796	0.318124	-0.652376	-0.847648	-0.318288	-1.4005	-1.92976	-3.6863	-13.6341	-6.04022	-2.40427	-14.4238	-3.18902	0.81018	-12.098			111.521	2.69528	2.63589	2.37637	1.83067	1.33781	1.23076	1.13096	1.09177			100	-526	0.0616	0.0638	0.1763	0.063	0.0565	0.1981	0.1725
-7.21705	-0.200636	-0.775308	0.550584	-2.50742	-1.00572	-1.05692	-0.523548	-0.291907	-0.426792	-0.021592	-1.38996	-0.621588	-0.587688	0.263424	-0.66134	-0.883792	-0.370968	-1.42934	-2.0132	-3.50987	-13.5836	-6.03448	-2.21575	-13.9835	-2.996	0.481104	-12.254			113.647	2.70594	2.64238	2.37676	1.83344	1.34585	1.22931	1.13616	1.09109			101	-525	0.0612	0.0641	0.1766	0.0631	0.0562	0.1976	0.1722
-7.18073	-0.18832	-0.779624	0.547596	-2.44484	-1.02181	-1.00684	-0.514916	-0.297199	-0.437276	-0.039608	-1.36368	-0.589992	-0.621404	0.293584	-0.654344	-0.8606	-0.304164	-1.39481	-1.88602	-3.72574	-13.4507	-6.23702	-2.41202	-14.4012	-3.36765	0.811188	-11.7023			115.773	2.71245	2.64878	2.38064	1.8327	1.35485	1.24364	1.14375	1.08701			102	-524	0.061	0.0639	0.177	0.063	0.0565	0.1986	0.1725
-7.14442	-0.176116	-0.796004	0.530872	-2.48119	-0.99798	-1.0089	-0.532832	-0.2936	-0.43864	-0.022192	-1.36003	-0.58654	-0.607824	0.264156	-0.668072	-0.862644	-0.300584	-1.42263	-1.92048	-3.67993	-13.4007	-6.21394	-2.38406	-14.2283	-2.9944	0.56268	-11.3602			117.899	2.71657	2.65999	2.38035	1.82896	1.36055	1.24795	1.14328	1.08164			103	-523	0.0613	0.0642	0.1766	0.0636	0.0563	0.1986	0.1727
-7.1081	-0.181904	-0.801372	0.544896	-2.45928	-0.987444	-0.975172	-0.542052	-0.293114	-0.454728	-0.027408	-1.36197	-0.575716	-0.600656	0.2516	-0.67578	-0.888516	-0.315448	-1.42374	-1.92375	-3.56857	-13.2585	-6.11562	-2.25797	-14.1518	-2.79891	1.1034	-11.8742			120.024	2.72337	2.66622	2.38242	1.83615	1.36333	1.25144	1.14846	1.07893			104	-522	0.0615	0.0642	0.1765	0.0632	0.057	0.1977	0.1734
-7.07178	-0.15538	-0.780692	0.551004	-2.44383	-0.995428	-0.98754	-0.512008	-0.291915	-0.45888	-0.00498	-1.33294	-0.580444	-0.591316	0.244124	-0.669204	-0.889912	-0.347964	-1.44504	-1.94644	-3.54132	-13.2582	-5.9274	-2.37979	-13.8275	-2.60019	0.973548	-11.9566			122.15	2.73263	2.67036	2.38451	1.83833	1.36561	1.23776	1.1492	1.06787			105	-521	0.0612	0.0639	0.177	0.0631	0.0572	0.1984	0.1736
-7.03547	-0.180944	-0.800172	0.505748	-2.42959	-1.01637	-1.03085	-0.506096	-0.290504	-0.42988	-0.016976	-1.32072	-0.56662	-0.574828	0.22918	-0.669508	-0.871296	-0.352892	-1.43066	-1.98626	-3.49214	-13.0266	-5.8834	-2.41704	-13.718	-3.1009	1.09818	-12.1286			124.276	2.73123	2.67447	2.38277	1.83643	1.37296	1.21915	1.14933	1.06375			106	-520	0.0612	0.0639	0.1772	0.0634	0.057	0.1981	0.1731
-6.99913	-0.160436	-0.787796	0.502044	-2.38621	-0.9674	-0.989528	-0.484804	-0.296515	-0.485976	-0.026672	-1.309	-0.572916	-0.615632	0.251508	-0.65118	-0.880952	-0.379436	-1.45396	-1.88246	-3.58843	-13.0403	-5.82182	-1.96147	-13.8483	-3.14842	0.971244	-11.5926			126.401	2.7309	2.67036	2.37318	1.84484	1.36366	1.21433	1.14824	1.0483			107	-519	0.0611	0.0643	0.1769	0.063	0.0572	0.1994	0.1742
-6.96282	-0.122044	-0.683624	0.483604	-2.44152	-1.01353	-1.03116	-0.5349	-0.28834	-0.444744	-0.057868	-1.31181	-0.571104	-0.636	0.208672	-0.63416	-0.905892	-0.345888	-1.42528	-1.93499	-3.53746	-12.9	-5.60084	-2.05632	-13.3282	-2.78304	1.20146	-11.4784			128.527	2.70699	2.64812	2.34985	1.82053	1.35291	1.18349	1.13833	1.02195			108	-518	0.0616	0.0641	0.1767	0.0631	0.0579	0.1988	0.1735
-6.92738	-0.10758	-0.704536	0.463036	-2.42271	-1.00546	-0.980536	-0.496068	-0.280816	-0.443888	-0.048868	-1.27168	-0.558616	-0.626716	0.219276	-0.663968	-0.867344	-0.352748	-1.44761	-1.90293	-3.43068	-12.7489	-5.25746	-1.97659	-13.6971	-2.88403	1.10873	-11.8508			130.652	2.68397	2.62129	2.31603	1.79338	1.33614	1.16333	1.12014	0.99816			109	-517	0.0618	0.0643	0.1777	0.0633	0.0582	0.1993	0.1733
-6.89195	-0.146132	-0.73538	0.450136	-2.40875	-1.03052	-0.98272	-0.525108	-0.284567	-0.477188	-0.062844	-1.27818	-0.595236	-0.620404	0.218444	-0.685828	-0.929048	-0.313016	-1.37379	-1.90056	-3.39338	-12.775	-5.20382	-1.94606	-13.4024	-3.19021	0.814248	-11.571			132.778	2.65934	2.58419	2.27714	1.76636	1.31317	1.14367	1.10359	0.96457			110	-516	0.0616	0.0645	0.1784	0.0635	0.0576	0.1992	0.1737
-6.85653	-0.124316	-0.733056	0.48672	-2.37895	-0.998764	-0.958856	-0.490836	-0.278069	-0.474408	-0.032192	-1.25797	-0.570336	-0.585808	0.208228	-0.694004	-0.904608	-0.351268	-1.38091	-1.9592	-3.3567	-12.5931	-4.9463	-2.04336	-13.4452	-2.76608	1.11816	-10.9688			134.903	2.62859	2.55871	2.24256	1.7441	1.29924	1.13344	1.08455	0.931772			111	-515	0.0619	0.0639	0.1775	0.0631	0.0575	0.199	0.1738
-6.8211	-0.101852	-0.74014	0.459848	-2.37265	-0.989452	-0.991836	-0.464288	-0.279269	-0.486672	-0.06814	-1.23113	-0.581992	-0.668916	0.167052	-0.702308	-0.904824	-0.300724	-1.38246	-1.99082	-3.42274	-12.5441	-4.77776	-2.1277	-13.6005	-3.0528	0.819792	-11.18			137.029	2.60429	2.52769	2.21152	1.72187	1.28444	1.1061	1.06683	0.89977			112	-514	0.0612	0.0643	0.1773	0.0635	0.0579	0.199	0.1737
-6.78568	-0.08176	-0.734412	0.452816	-2.36687	-0.991664	-0.950348	-0.492892	-0.283281	-0.497244	-0.020136	-1.19792	-0.566356	-0.583868	0.209288	-0.677804	-0.9323	-0.33264	-1.32844	-1.98702	-3.53495	-12.5262	-4.76604	-2.04739	-13.3441	-2.97462	1.07201	-11.3488			139.155	2.57218	2.49902	2.18322	1.70154	1.26596	1.08515	1.04533	0.869741			113	-513	0.0611	0.0642	0.1774	0.0635	0.0575	0.1991	0.1739
-6.75025	-0.079052	-0.808228	0.481048	-2.30867	-0.9896	-0.973548	-0.405952	-0.282479	-0.510328	-0.037332	-1.2251	-0.618868	-0.638816	0.204656	-0.702432	-0.90096	-0.346536	-1.32441	-1.98889	-3.45455	-12.3754	-4.4566	-1.85424	-13.0336	-2.76982	1.10174	-11.3581			141.28	2.54383	2.476	2.15672	1.67326	1.24644	1.07817	1.03039	0.840718			114	-512	0.0615	0.0643	0.1786	0.0634	0.0581	0.1993	0.1745
-6.71482	-0.103044	-0.798464	0.492204	-2.32235	-1.00642	-0.9771	-0.428048	-0.278301	-0.527908	-0.02152	-1.20056	-0.607868	-0.602384	0.105944	-0.695716	-0.91074	-0.293368	-1.31632	-1.99117	-3.40553	-12.423	-4.52738	-1.7393	-13.097	-2.66173	0.870948	-11.1059			143.406	2.51343	2.45296	2.13096	1.6484	1.23905	1.06058	1.00926	0.81704			115	-511	0.0618	0.0643	0.1781	0.0634	0.0579	0.1989	0.174
-6.6794	-0.068788	-0.780808	0.463216	-2.31548	-1.01022	-0.931408	-0.432944	-0.275667	-0.478992	-0.036116	-1.24728	-0.59778	-0.648528	-0.03978	-0.712384	-0.929064	-0.308664	-1.27526	-1.94311	-3.47164	-12.344	-4.50586	-1.64076	-12.7908	-2.6455	1.28304	-11.0273			145.531	2.47907	2.43056	2.10535	1.63627	1.22276	1.04322	0.991255	0.795861			116	-510	0.0618	0.0646	0.1781	0.0631	0.0579	0.199	0.174
-6.64397	-0.103636	-0.883376	0.39056	-2.26242	-1.03999	-0.947076	-0.464992	-0.270789	-0.497552	-0.081172	-1.22564	-0.609844	-0.625144	-0.085508	-0.658564	-0.91446	-0.327048	-1.26296	-1.87078	-3.43496	-12.1531	-4.34922	-1.68024	-12.6356	-2.95994	1.21655	-11.051			147.657	2.45637	2.40888	2.08466	1.61321	1.21311	1.03461	0.973857	0.771493			117	-509	0.0616	0.0641	0.1788	0.0637	0.058	0.2003	0.1745
-6.60853	-0.08616	-0.987972	0.471052	-2.26313	-0.999204	-0.941176	-0.436776	-0.273329	-0.496012	-0.053936	-1.22135	-0.576752	-0.61744	-0.172112	-0.659844	-0.953112	-0.301812	-1.29476	-1.89782	-3.44468	-11.9607	-4.34216	-1.79935	-12.4247	-2.94429	1.14268	-10.9033			149.782	2.4296	2.38559	2.0656	1.59865	1.20474	1.01267	0.957845	0.752087			118	-508	0.0618	0.0646	0.1785	0.0633	0.0582	0.1996	0.1745
-6.57312	-0.07286	-1.02257	0.428156	-2.24237	-1.04154	-0.91266	-0.39624	-0.27373	-0.51442	-0.078316	-1.23124	-0.540612	-0.675856	-0.17694	-0.67246	-0.898268	-0.2893	-1.35568	-1.89506	-3.2722	-12.0514	-4.3517	-1.81346	-12.4116	-2.96762	1.13785	-10.922			151.908	2.40288	2.36158	2.03837	1.58203	1.19544	0.984238	0.940197	0.726343			119	-507	0.0615	0.0643	0.1784	0.0635	0.0581	0.1999	0.1743
-6.53768	-0.076408	-1.04261	0.412756	-2.22216	-1.05975	-0.923832	-0.432764	-0.284136	-0.479828	-0.095656	-1.18706	-0.575032	-0.668888	-0.16168	-0.644456	-0.918584	-0.283284	-1.30381	-1.94278	-3.31007	-11.8121	-4.14094	-2.10221	-12.2584	-2.91235	1.13915	-10.7784			154.034	2.3858	2.34696	2.02132	1.56626	1.18452	0.976659	0.921872	0.717123			120	-506	0.062	0.0641	0.1779	0.0636	0.0584	0.1999	0.1748
-6.50225	-0.096668	-1.09424	0.383204	-2.1748	-1.00595	-0.923832	-0.414648	-0.274791	-0.502244	-0.089512	-1.22743	-0.558988	-0.631544	-0.184132	-0.739268	-0.907312	-0.344812	-1.30214	-1.97526	-3.30096	-11.8675	-4.2044	-1.85902	-12.332	-2.98403	1.20269	-10.7205			156.159	2.36844	2.33559	2.00589	1.54833	1.18608	0.963943	0.914346	0.697564			121	-505	0.0615	0.0645	0.1783	0.0638	0.0584	0.1997	0.1749
-6.46683	-0.1176	-1.05479	0.395508	-2.2306	-1.03012	-0.896728	-0.42922	-0.276244	-0.476852	-0.111536	-1.20038	-0.59742	-0.659492	-0.220376	-0.677824	-0.88852	-0.370212	-1.29932	-1.95282	-3.40037	-12.0287	-4.1838	-1.98238	-12.3363	-3.12589	1.20445	-9.93292			158.285	2.35858	2.33304	2.00657	1.54853	1.18252	0.939426	0.912497	0.703043			122	-504	0.0614	0.0647	0.1782	0.0636	0.0588	0.1999	0.1739
-6.4314	-0.095752	-1.08491	0.394216	-2.17841	-0.993068	-0.896416	-0.400872	-0.264996	-0.525632	-0.095588	-1.21462	-0.542464	-0.656784	-0.192676	-0.648436	-0.915536	-0.326764	-1.24331	-1.96857	-3.31189	-11.8908	-4.1515	-1.76107	-12.3409	-3.19155	1.09336	-10.0541			160.41	2.34577	2.31945	1.99438	1.5477	1.17821	0.930235	0.906928	0.695073			123	-503	0.0617	0.0645	0.1793	0.0637	0.0584	0.1993	0.1747
-6.39597	-0.075352	-1.07724	0.392364	-2.17612	-0.984064	-0.888692	-0.43732	-0.26142	-0.460628	-0.107668	-1.18702	-0.55868	-0.674952	-0.190604	-0.711672	-0.873648	-0.330172	-1.3103	-1.9835	-3.33983	-11.8058	-4.13616	-1.85388	-12.1853	-2.95194	0.697716	-10.015			162.536	2.32677	2.29163	1.98334	1.53651	1.16663	0.912033	0.892456	0.684503			124	-502	0.0622	0.0644	0.179	0.0637	0.0586	0.2	0.1746
-6.36055	-0.073572	-1.12288	0.344556	-2.16307	-0.972432	-0.921948	-0.39606	-0.264511	-0.533656	-0.112912	-1.17455	-0.5002	-0.675636	-0.228056	-0.720304	-0.857068	-0.326296	-1.26316	-1.90254	-3.28836	-11.7807	-4.11166	-1.91671	-12.1293	-3.15517	1.22868	-9.80624			164.661	2.30435	2.28196	1.9618	1.52523	1.15765	0.912162	0.879521	0.671504			125	-501	0.0619	0.0647	0.1787	0.0639	0.0587	0.1998	0.175
-6.32512	-0.080932	-1.08729	0.340028	-2.12284	-0.984856	-0.870788	-0.374692	-0.253958	-0.489752	-0.126028	-1.15463	-0.526888	-0.648436	-0.16712	-0.720048	-0.884376	-0.307272	-1.24289	-1.94977	-3.15122	-11.6574	-3.90614	-1.52386	-11.9445	-3.07139	0.932004	-9.76744			166.787	2.29114	2.26337	1.94941	1.51507	1.15507	0.904093	0.867192	0.659431			126	-500	0.0622	0.0648	0.179	0.0637	0.0591	0.2002	0.1747
-6.28968	-0.068292	-1.07319	0.3765	-2.1478	-0.981756	-0.883028	-0.39328	-0.266398	-0.48844	-0.130012	-1.15387	-0.560896	-0.655596	-0.202716	-0.758184	-0.85284	-0.283352	-1.23894	-1.91491	-3.33295	-11.7003	-4.1849	-1.78267	-12.172	-3.33622	1.14718	-9.99728			168.913	2.27745	2.248	1.93153	1.50049	1.14715	0.907493	0.856399	0.650198			127	-499	0.0615	0.0648	0.1795	0.0634	0.0589	0.1997	0.1752
-6.25427	-0.045696	-1.14029	0.34508	-2.08288	-1.00063	-0.876104	-0.375524	-0.272473	-0.496612	-0.054216	-1.15691	-0.564032	-0.616632	-0.186284	-0.749884	-0.867872	-0.30582	-1.27602	-1.91673	-3.26839	-11.5816	-3.90008	-1.59552	-11.9967	-3.1168	1.47895	-9.64708			171.038	2.26142	2.23278	1.91989	1.48261	1.13455	0.893675	0.84732	0.636443			128	-498	0.0618	0.0647	0.1788	0.0637	0.0587	0.2006	0.1752
-6.21883	-0.059	-1.03671	0.349552	-2.11926	-0.94162	-0.848556	-0.373024	-0.271729	-0.49208	-0.115224	-1.13885	-0.596156	-0.631376	-0.16778	-0.78692	-0.834736	-0.3255	-1.22645	-1.83569	-3.1708	-11.6958	-3.90046	-1.69949	-11.6097	-3.25043	1.22047	-10.1754			173.164	2.25116	2.22159	1.9058	1.47499	1.1254	0.880796	0.840664	0.627831			129	-497	0.0624	0.0649	0.1798	0.0637	0.0593	0.2009	0.1747
-6.1834	-0.06768	-1.09693	0.364052	-2.1162	-0.975764	-0.802464	-0.343624	-0.272985	-0.51952	-0.1466	-1.12105	-0.521508	-0.642492	-0.192136	-0.784936	-0.861252	-0.28028	-1.1988	-1.82893	-3.26029	-11.4579	-3.96384	-1.63061	-11.6877	-3.18438	1.01178	-10.2936			175.29	2.23824	2.21186	1.89612	1.46624	1.12093	0.872902	0.825575	0.621158			130	-496	0.0622	0.065	0.1793	0.0638	0.059	0.2004	0.175
-6.14798	-0.06578	-1.08934	0.300364	-2.09434	-0.979932	-0.795628	-0.347724	-0.261044	-0.475004	-0.110856	-1.09682	-0.541344	-0.649024	-0.185868	-0.79412	-0.839772	-0.337916	-1.23106	-1.90455	-3.27754	-11.4298	-3.80954	-1.60282	-11.7412	-3.38064	0.893556	-10.3866			177.415	2.22607	2.19042	1.88752	1.44959	1.11636	0.869468	0.819666	0.614644			131	-495	0.0622	0.0647	0.1805	0.0637	0.059	0.201	0.1756
-6.11255	-0.105568	-1.06063	0.352648	-2.03547	-0.968676	-0.785356	-0.366692	-0.256321	-0.526056	-0.147492	-1.09806	-0.55566	-0.622124	-0.169636	-0.781992	-0.87138	-0.371716	-1.10376	-1.77022	-3.08431	-11.3761	-3.85156	-1.02127	-11.437	-3.11491	0.611028	-8.99648			179.541	2.21728	2.17858	1.87996	1.44142	1.11432	0.859137	0.802312	0.60303			132	-494	0.0624	0.0652	0.1794	0.0638	0.0587	0.2001	0.1753
-6.07712	-0.002204	-1.03362	0.390692	-1.98878	-0.946372	-0.651836	-0.301428	-0.21418	-0.520012	-0.159756	-1.0581	-0.46478	-0.6176	-0.173104	-0.760592	-0.82774	-0.303	-1.01131	-1.85098	-2.99202	-11.2535	-3.75484	-0.182352	-11.0351	-2.26598	1.22998	-8.32096			181.667	2.20956	2.16875	1.87312	1.43864	1.11114	0.837185	0.758872	0.590437			133	-493	0.0619	0.0647	0.1796	0.0638	0.059	0.2013	0.1756
-6.0417	0.105436	-1.01604	0.436896	-1.88025	-0.896416	-0.595048	-0.25562	-0.202695	-0.472764	-0.117284	-0.974564	-0.404352	-0.612732	-0.151144	-0.66452	-0.829732	-0.293844	-0.971908	-1.70307	-2.99292	-10.982	-3.63078	-0.161256	-10.9065	-1.98355	1.29431	-7.19012			183.792	2.20235	2.16061	1.86074	1.43116	1.10283	0.841118	0.729446	0.585412			134	-492	0.0626	0.0649	0.1794	0.064	0.0591	0.2004	0.1766
-6.00627	0.114208	-0.955416	0.496968	-1.81266	-0.911244	-0.598224	-0.254572	-0.195533	-0.461112	-0.136	-0.902292	-0.382816	-0.587124	-0.142376	-0.551568	-0.842512	-0.29616	-0.893352	-1.56524	-2.90287	-10.7545	-3.4219	-0.1878	-11.0481	-1.32992	1.65888	-6.9724			185.917	2.19293	2.14811	1.85646	1.4271	1.1	0.837885	0.691511	0.570443			135	-491	0.062	0.0651	0.1799	0.0642	0.0593	0.2005	0.1752
-5.97085	0.087948	-0.976456	0.495984	-1.80989	-0.889548	-0.556604	-0.26572	-0.173574	-0.449388	-0.108764	-0.865368	-0.36804	-0.584792	-0.156348	-0.478696	-0.80084	-0.2577	-0.842268	-1.54867	-2.94403	-10.5279	-3.31884	-0.47736	-11.3633	-1.45702	1.46851	-6.97956			188.043	2.18296	2.13746	1.85404	1.42578	1.0903	0.827812	0.649166	0.562665			136	-490	0.0618	0.0648	0.1802	0.0641	0.059	0.2006	0.176
-5.93542	0.115572	-0.979996	0.54676	-1.75916	-0.867668	-0.531456	-0.218172	-0.178181	-0.449628	-0.099788	-0.866976	-0.358944	-0.544464	-0.136256	-0.464732	-0.801912	-0.31186	-0.883972	-1.58488	-2.92252	-10.293	-3.13332	-0.117168	-11.5692	-1.12902	1.4746	-7.20548			190.168	2.18052	2.12346	1.84474	1.42862	1.08838	0.827374	0.626126	0.548553			137	-489	0.0622	0.0646	0.1801	0.064	0.0592	0.2016	0.1756
-5.89998	0.116544	-0.937196	0.517884	-1.75117	-0.866716	-0.57382	-0.253568	-0.166406	-0.4418	-0.078016	-0.839332	-0.371192	-0.55426	-0.160992	-0.443848	-0.799332	-0.292164	-0.848776	-1.62488	-2.8747	-10.0943	-2.97566	-0.013104	-10.95	-1.06358	1.83661	-6.64384			192.294	2.17804	2.11769	1.8291	1.42963	1.08149	0.816895	0.620154	0.535649			138	-488	0.0619	0.0653	0.1806	0.0642	0.0593	0.2017	0.1755
-5.86457	0.112384	-0.9226	0.511668	-1.69235	-0.8539	-0.511812	-0.302768	-0.173877	-0.454044	-0.071928	-0.772036	-0.394692	-0.529916	-0.141616	-0.41222	-0.780376	-0.282156	-0.823104	-1.4269	-2.69879	-9.80213	-2.93646	-0.299208	-10.9813	-1.49046	1.41746	-6.36068			194.42	2.16929	2.11462	1.82333	1.43415	1.07199	0.818468	0.629529	0.529711			139	-487	0.0624	0.0651	0.1807	0.0641	0.0592	0.2016	0.1751
-5.82913	0.169844	-0.92088	0.53218	-1.67919	-0.85562	-0.510504	-0.2935	-0.163384	-0.413388	-0.085112	-0.763144	-0.400184	-0.514448	-0.1267	-0.44092	-0.774596	-0.259836	-0.812848	-1.49167	-2.83994	-9.79474	-3.11288	-0.029472	-11.0327	-0.87408	1.633	-6.14968			196.546	2.16452	2.10437	1.81689	1.42969	1.06599	0.807823	0.636677	0.520728			140	-486	0.0622	0.0648	0.1809	0.0643	0.0597	0.2011	0.1756
-5.7937	0.14922	-0.881132	0.555628	-1.677	-0.85824	-0.486336	-0.252608	-0.159581	-0.418624	-0.093984	-0.724636	-0.347444	-0.553196	-0.135524	-0.4418	-0.761808	-0.26538	-0.801996	-1.45517	-2.69359	-9.56398	-3.02768	0.328272	-10.7239	-0.776832	2.07065	-6.68668			198.671	2.16192	2.0972	1.81478	1.424	1.05744	0.807973	0.651801	0.510579			141	-485	0.0625	0.0652	0.1804	0.0644	0.0594	0.2014	0.1759
-5.75828	0.165828	-0.878388	0.574676	-1.65429	-0.87118	-0.462908	-0.230744	-0.167617	-0.401408	-0.104796	-0.716204	-0.342892	-0.526756	-0.129744	-0.456404	-0.801152	-0.23992	-0.836744	-1.48127	-2.70972	-9.54194	-2.90488	0.339648	-10.8892	-0.96464	1.27141	-6.54292			200.797	2.15486	2.08926	1.80682	1.41582	1.05202	0.793333	0.666025	0.503009			142	-484	0.0621	0.0649	0.1804	0.0644	0.0597	0.2015	0.1755
-5.72285	0.211064	-0.877368	0.53036	-1.65622	-0.86178	-0.428152	-0.222008	-0.163615	-0.40776	-0.086208	-0.668044	-0.361564	-0.494168	-0.131012	-0.401308	-0.782204	-0.190772	-0.758576	-1.44473	-2.61263	-9.40018	-2.98062	0.374256	-9.98953	-0.796064	1.6506	-6.27632			202.923	2.14799	2.07641	1.79808	1.41817	1.04625	0.800659	0.682776	0.492102			143	-483	0.0623	0.0653	0.1814	0.064	0.0598	0.2018	0.1753
-5.68742	0.17738	-0.86558	0.492548	-1.62498	-0.827684	-0.40658	-0.200152	-0.170551	-0.438604	-0.045372	-0.681436	-0.297128	-0.483376	-0.154808	-0.384412	-0.762436	-0.256332	-0.760736	-1.2951	-2.65597	-9.42256	-2.86644	0.595008	-9.90114	-0.722464	1.78427	-5.81884			205.049	2.13466	2.06788	1.78078	1.411	1.03426	0.786724	0.697106	0.481168			144	-482	0.0629	0.065	0.1809	0.0645	0.0594	0.2015	0.1756
-5.652	0.16232	-0.87704	0.500136	-1.62244	-0.802992	-0.413432	-0.195072	-0.177929	-0.421128	-0.119156	-0.70078	-0.305492	-0.522108	-0.129728	-0.391768	-0.767224	-0.254644	-0.765816	-1.38422	-2.7225	-9.20883	-2.72302	0.322344	-9.45496	-0.78384	1.94796	-5.69736			207.175	2.13065	2.06047	1.7733	1.39952	1.02123	0.787391	0.704303	0.469177			145	-481	0.0625	0.0653	0.1799	0.0645	0.06	0.2021	0.1754
-5.61657	0.149192	-0.845164	0.531844	-1.57333	-0.790004	-0.406528	-0.211672	-0.156986	-0.42642	-0.051444	-0.644072	-0.285324	-0.522444	-0.177508	-0.37894	-0.751796	-0.23432	-0.751348	-1.3906	-2.63435	-8.99946	-2.81358	0.355464	-9.28068	-0.788768	1.42736	-5.81864			209.3	2.12131	2.05672	1.76646	1.39518	1.00861	0.780253	0.699955	0.455509			146	-480	0.063	0.0652	0.1809	0.0646	0.0596	0.2013	0.1765
-5.58115	0.146884	-0.892284	0.500268	-1.5616	-0.791692	-0.40924	-0.185684	-0.158099	-0.416508	-0.075736	-0.630552	-0.330812	-0.48508	-0.102956	-0.38296	-0.762848	-0.257636	-0.72992	-1.39308	-2.5853	-9.11176	-2.88032	0.404736	-8.93794	-0.655424	1.52867	-6.0078			211.426	2.11372	2.04798	1.76184	1.38852	0.990265	0.773108	0.702196	0.450122			147	-479	0.0626	0.0651	0.1814	0.0644	0.0597	0.202	0.1765
-5.54572	0.183588	-0.854628	0.519732	-1.60441	-0.814736	-0.44342	-0.175668	-0.153159	-0.384912	-0.060632	-0.647836	-0.323508	-0.502744	-0.144116	-0.362904	-0.72736	-0.274996	-0.729952	-1.30459	-2.65715	-9.10282	-2.52008	0.68412	-8.75739	-0.796448	1.72793	-5.81836			213.552	2.10838	2.04343	1.75265	1.38066	0.980547	0.777654	0.701264	0.441459			148	-478	0.0628	0.0653	0.1819	0.064	0.0599	0.202	0.1764
-5.51028	0.160696	-0.871444	0.525496	-1.53789	-0.843744	-0.463464	-0.1628	-0.14113	-0.372948	-0.0811	-0.614864	-0.318932	-0.500624	-0.133724	-0.375028	-0.767612	-0.282844	-0.691576	-1.34762	-2.55925	-8.98101	-2.51484	0.551976	-8.09589	-0.621152	1.50793	-6.11284			215.678	2.1085	2.03175	1.74369	1.37752	0.979683	0.781326	0.694327	0.431089			149	-477	0.0626	0.0651	0.1817	0.0644	0.0599	0.202	0.1766
-5.47487	0.159732	-0.876312	0.535556	-1.52598	-0.769596	-0.438348	-0.139108	-0.156001	-0.360004	-0.111968	-0.630976	-0.351868	-0.469336	-0.149396	-0.368812	-0.75932	-0.246696	-0.698116	-1.3147	-2.46113	-8.93109	-2.53002	0.629136	-7.94685	-0.677824	1.74816	-6.22012			217.804	2.10828	2.03588	1.74526	1.3746	0.987698	0.788235	0.692844	0.429732			150	-476	0.0626	0.0651	0.1811	0.0644	0.0599	0.2018	0.1766
-5.43943	0.12502	-0.856972	0.538528	-1.52708	-0.819024	-0.424072	-0.168424	-0.146664	-0.366592	-0.084436	-0.6106	-0.32404	-0.490772	-0.104668	-0.35534	-0.760864	-0.265452	-0.684088	-1.25863	-2.5844	-8.9652	-2.60372	0.342072	-7.54121	-0.898208	1.95815	-5.95008			219.929	2.11185	2.04187	1.75097	1.3792	0.992769	0.778189	0.693564	0.432725			151	-475	0.0627	0.0655	0.1814	0.0645	0.0599	0.2019	0.1761
-5.404	0.185676	-0.905492	0.479636	-1.51526	-0.78052	-0.436788	-0.123932	-0.144685	-0.380484	-0.1181	-0.640664	-0.339536	-0.489752	-0.120276	-0.37306	-0.74986	-0.23698	-0.6706	-1.25725	-2.63413	-8.7835	-2.59192	0.165096	-7.49288	-0.737504	1.88176	-5.91072			222.055	2.10496	2.04486	1.75714	1.38664	0.986511	0.76244	0.691952	0.436315			152	-474	0.0626	0.0657	0.1815	0.0644	0.0599	0.2025	0.176
-5.36858	0.154496	-0.868156	0.470828	-1.46488	-0.746376	-0.486488	-0.104	-0.146965	-0.338928	-0.101712	-0.610048	-0.289812	-0.477256	-0.101876	-0.393016	-0.74098	-0.231852	-0.68952	-1.35305	-2.55152	-8.78742	-2.52264	0.671616	-7.76574	-0.853312	1.63811	-5.84912			224.181	2.1028	2.03804	1.74668	1.39093	0.980629	0.761272	0.686361	0.426733			153	-473	0.0627	0.066	0.1815	0.0646	0.0603	0.2026	0.1774
-5.33315	0.170348	-0.882316	0.41052	-1.52471	-0.7884	-0.470984	-0.10496	-0.146699	-0.343076	-0.07794	-0.651976	-0.362388	-0.470228	-0.161088	-0.395844	-0.734144	-0.201272	-0.72202	-1.26947	-2.49493	-8.66672	-2.84396	-0.175104	-7.53637	-0.695328	1.20805	-5.92808			226.307	2.09613	2.03223	1.73564	1.3905	0.973278	0.749784	0.681692	0.421196			154	-472	0.0625	0.0653	0.1812	0.0647	0.0601	0.2026	0.1763
-5.29773	0.138076	-0.81046	0.396208	-1.43818	-0.751848	-0.452448	-0.10262	-0.134181	-0.30168	-0.108016	-0.679024	-0.296996	-0.478012	-0.116148	-0.341564	-0.754912	-0.227412	-0.719916	-1.30052	-2.4912	-8.64275	-2.87552	0.201024	-7.58918	-0.6104	1.79399	-6.23508			228.433	2.09287	2.02444	1.72408	1.38045	0.96689	0.735714	0.675767	0.411535			155	-471	0.0628	0.0657	0.181	0.0647	0.06	0.2026	0.1765
-5.2623	0.183864	-0.800848	0.406556	-1.47241	-0.77276	-0.464184	-0.106588	-0.14217	-0.357232	-0.066268	-0.683208	-0.352376	-0.47822	-0.13774	-0.371648	-0.752832	-0.21662	-0.696808	-1.34066	-2.52071	-8.61466	-2.7726	0.03144	-7.51512	-0.483936	1.72134	-6.48548			230.559	2.08875	2.01769	1.71611	1.37883	0.955572	0.738784	0.672287	0.402411			156	-470	0.0625	0.0654	0.182	0.0643	0.06	0.2029	0.1767
-5.22688	0.130016	-0.805744	0.39608	-1.43996	-0.759516	-0.456908	-0.15556	-0.138231	-0.336276	-0.094304	-0.676244	-0.3395	-0.496092	-0.12634	-0.370676	-0.749132	-0.19416	-0.708132	-1.3034	-2.556	-8.43966	-2.91382	0.213744	-7.70311	-0.622784	1.78632	-6.18264			232.685	2.07823	2.00796	1.70662	1.36833	0.951124	0.733517	0.670114	0.393498			157	-469	0.0629	0.0656	0.1818	0.0653	0.0602	0.2028	0.1769
-5.19145	0.132772	-0.79356	0.333456	-1.4228	-0.780128	-0.463528	-0.105132	-0.146305	-0.31828	-0.097864	-0.654932	-0.373264	-0.519488	-0.108932	-0.383864	-0.766664	-0.215704	-0.69366	-1.32495	-2.59393	-8.31752	-2.72314	-0.24576	-7.43635	-0.683136	1.96171	-6.13876			234.811	2.07143	2.00088	1.69896	1.36048	0.944904	0.729425	0.661942	0.384668			158	-468	0.0629	0.0654	0.182	0.0644	0.0603	0.2027	0.1767
-5.15602	0.156236	-0.784532	0.362008	-1.38636	-0.771928	-0.507704	-0.15952	-0.133496	-0.334328	-0.101816	-0.634016	-0.349396	-0.45434	-0.128868	-0.39322	-0.753668	-0.222888	-0.745808	-1.3045	-2.55271	-8.40029	-2.64474	0.08088	-7.33715	-0.780608	1.71068	-6.28624			236.936	2.06633	1.99078	1.69208	1.36098	0.934807	0.741163	0.660894	0.375982			159	-467	0.0627	0.0654	0.1813	0.0643	0.0603	0.203	0.1768
-5.12058	0.152816	-0.765136	0.354652	-1.40861	-0.753756	-0.494516	-0.16636	-0.142006	-0.321968	-0.103776	-0.649568	-0.327632	-0.472268	-0.13924	-0.396504	-0.709864	-0.241836	-0.775428	-1.333	-2.48274	-8.2504	-2.84054	-0.123912	-7.22985	-0.741696	1.66475	-6.25472			239.062	2.05844	1.98471	1.68283	1.35414	0.927337	0.754157	0.659781	0.368496			160	-466	0.0629	0.0657	0.1816	0.0647	0.0599	0.2027	0.1772
-5.08517	0.13942	-0.788536	0.335336	-1.41771	-0.776532	-0.480712	-0.176028	-0.13382	-0.323748	-0.097552	-0.642696	-0.370956	-0.508236	-0.11706	-0.411388	-0.79182	-0.23342	-0.737544	-1.33014	-2.49149	-8.21491	-2.47654	-0.12552	-7.17363	-0.884384	1.56812	-6.28372			241.188	2.05214	1.97436	1.67971	1.35934	0.921854	0.727209	0.654546	0.363032			161	-465	0.0631	0.0651	0.1815	0.0649	0.0602	0.2028	0.1774
-5.04973	0.135612	-0.739596	0.303904	-1.37344	-0.74104	-0.525356	-0.176732	-0.150025	-0.285988	-0.09734	-0.634308	-0.367112	-0.480488	-0.09826	-0.458588	-0.714484	-0.20236	-0.754368	-1.3454	-2.42905	-8.29531	-2.65294	-0.13812	-6.97452	-1.05779	1.07417	-6.97288			243.314	2.05002	1.96756	1.67345	1.34964	0.918224	0.725987	0.646415	0.357003			162	-464	0.0627	0.0658	0.1808	0.0647	0.0604	0.2033	0.177
-5.01432	0.111308	-0.756908	0.314568	-1.35316	-0.738088	-0.514184	-0.172656	-0.135465	-0.31264	-0.078116	-0.640772	-0.298708	-0.492328	-0.117472	-0.435144	-0.766776	-0.204084	-0.768456	-1.31306	-2.41657	-8.19307	-2.59948	-0.375912	-6.97306	-1.02112	1.56355	-6.74392			245.44	2.04103	1.9545	1.66902	1.34505	0.908449	0.732008	0.645931	0.349067			163	-463	0.0631	0.0658	0.1811	0.0651	0.0604	0.2034	0.1765
-4.97888	0.096916	-0.733592	0.30908	-1.37456	-0.753204	-0.5081	-0.159068	-0.134797	-0.299472	-0.110088	-0.651332	-0.294336	-0.477036	-0.137692	-0.406388	-0.721876	-0.23984	-0.849876	-1.35337	-2.55455	-8.1251	-2.63536	-0.351144	-6.79988	-1.17245	1.65546	-6.96308			247.565	2.0364	1.94493	1.65907	1.33935	0.902807	0.741499	0.62928	0.342186			164	-462	0.0627	0.0658	0.1817	0.065	0.0602	0.2035	0.1775
-4.94347	0.09476	-0.759404	0.31484	-1.38206	-0.759084	-0.539524	-0.158968	-0.161634	-0.349564	-0.085328	-0.67466	-0.381396	-0.499904	-0.117764	-0.435536	-0.744232	-0.198076	-0.871048	-1.30854	-2.32656	-7.99659	-2.6558	-0.416088	-7.31094	-0.733888	1.17871	-6.70316			249.691	2.03187	1.93632	1.64373	1.32902	0.890941	0.731268	0.614016	0.333305			165	-461	0.0629	0.0658	0.1817	0.0647	0.0602	0.2032	0.1773
-4.90803	0.108624	-0.782604	0.2871	-1.33834	-0.775184	-0.558676	-0.160736	-0.16367	-0.32548	-0.111172	-0.689784	-0.340812	-0.47814	-0.146736	-0.417076	-0.769856	-0.182224	-0.884972	-1.24558	-2.28308	-7.94171	-2.5815	-0.396192	-6.99742	-1.00826	1.81134	-6.87672														166	-460	0.0629	0.0654	0.1822	0.0651	0.0599	0.203	0.1773
-4.8726	0.103628	-0.709888	0.326692	-1.33639	-0.741764	-0.552856	-0.164848	-0.161592	-0.356808	-0.119568	-0.676044	-0.3769	-0.469928	-0.107996	-0.459252	-0.739768	-0.199948	-0.875956	-1.31958	-2.28563	-7.82739	-2.48618	-0.108864	-7.13168	-1.30445	1.5664	-6.89308														167	-459	0.0628	0.0655	0.1819	0.0648	0.0601	0.2032	0.1775
-4.83717	0.045324	-0.699116	0.33172	-1.36603	-0.7571	-0.541316	-0.159544	-0.136181	-0.383912	-0.072276	-0.671892	-0.375064	-0.479344	-0.122852	-0.442168	-0.760952	-0.214644	-0.850728	-1.24366	-2.37942	-7.88774	-2.802	-0.083952	-6.94002	-1.28563	1.46732	-6.75452														168	-458	0.0631	0.0657	0.1819	0.065	0.0604	0.2038	0.1776
-4.80173	0.046188	-0.723592	0.272632	-1.31812	-0.699524	-0.562316	-0.169348	-0.13878	-0.354364	-0.092904	-0.716424	-0.349252	-0.458448	-0.0672	-0.399	-0.745768	-0.200208	-0.881712	-1.23766	-2.22104	-7.94074	-2.83002	0.093288	-6.85191	-1.11715	1.38622	-7.18356														169	-457	0.0631	0.0659	0.1825	0.0648	0.0599	0.2034	0.1778
-4.76632	0.045956	-0.7071	0.268112	-1.33882	-0.708276	-0.546816	-0.143096	-0.138711	-0.339732	-0.064164	-0.669984	-0.378528	-0.509944	-0.12164	-0.457464	-0.709016	-0.22398	-0.826776	-1.25973	-2.40018	-7.6191	-3.03244	0.379488	-6.70482	-1.16598	1.49364	-7.11768														170	-456	0.0631	0.0658	0.1818	0.0652	0.06	0.2039	0.1777
-4.73088	0.034832	-0.715764	0.25356	-1.30783	-0.707396	-0.560616	-0.135196	-0.136503	-0.34988	-0.097872	-0.69704	-0.338144	-0.47622	-0.11756	-0.41148	-0.722704	-0.18912	-0.853096	-1.26562	-2.36935	-7.5095	-3.16628	-0.322032	-6.90617	-1.37939	1.26817	-7.57992														171	-455	0.0632	0.0665	0.1832	0.065	0.0602	0.2039	0.1777
-4.69547	0.014756	-0.71696	0.203124	-1.28141	-0.704164	-0.566796	-0.128644	-0.143616	-0.324708	-0.10352	-0.680256	-0.375532	-0.493688	-0.107996	-0.478824	-0.705228	-0.215052	-0.898592	-1.2944	-2.37716	-7.60606	-3.1933	-0.220968	-6.78768	-1.42435	1.52075	-7.29548														172	-454	0.0629	0.0657	0.183	0.0653	0.0606	0.2038	0.178
-4.66003	0.035396	-0.694104	0.226792	-1.25359	-0.723404	-0.532304	-0.08604	-0.149987	-0.348216	-0.087024	-0.658864	-0.366416	-0.490168	-0.083388	-0.499988	-0.683948	-0.189104	-0.918608	-1.30564	-2.32225	-7.65758	-2.9701	-0.177024	-6.7163	-1.58829	1.6078	-7.2468														173	-453	0.0634	0.0658	0.1821	0.0651	0.0605	0.2052	0.1778
-4.6246	0.026504	-0.678736	0.256836	-1.27531	-0.747832	-0.56708	0.006064	-0.13911	-0.37656	-0.069184	-0.68156	-0.38046	-0.514404	-0.124472	-0.484124	-0.694504	-0.195044	-0.900916	-1.4421	-2.36574	-7.53648	-3.08072	0.125496	-6.87336	-1.51334	1.52744	-7.082														174	-452	0.0633	0.0663	0.1815	0.0652	0.0604	0.2044	0.1784
-4.58917	-0.004	-0.701032	0.154916	-1.27537	-0.720204	-0.579	0.066032	-0.130941	-0.35676	-0.096172	-0.689068	-0.373576	-0.466276	-0.08972	-0.525104	-0.684008	-0.193076	-0.896396	-1.39438	-2.37931	-7.53923	-2.92798	0.042984	-7.51349	-1.40653	1.25917	-6.86644														175	-451	0.0636	0.066	0.1835	0.0657	0.0606	0.2039	0.1779
-4.55375	0.045912	-0.680536	0.174972	-1.23746	-0.681108	-0.572756	0.0961	-0.134451	-0.407936	-0.0695	-0.669244	-0.351932	-0.483156	-0.109328	-0.57722	-0.671872	-0.207392	-0.909084	-1.37129	-2.37186	-7.41926	-2.77482	-0.085896	-8.09491	-1.79683	1.2596	-6.701														176	-450	0.063	0.0661	0.1824	0.0653	0.0603	0.2043	0.1777
-4.51832	0.005224	-0.686796	0.1807	-1.25569	-0.700052	-0.54348	0.0844	-0.143335	-0.369764	-0.11442	-0.661304	-0.377584	-0.515472	-0.118796	-0.534176	-0.675032	-0.18302	-0.904996	-1.36715	-2.29051	-7.39269	-2.77648	-0.327696	-8.63492	-1.71635	1.47413	-6.94616														177	-449	0.0632	0.0658	0.1827	0.0648	0.0603	0.2041	0.1783
-4.48288	-0.004596	-0.681784	0.145812	-1.24954	-0.721748	-0.595624	0.077064	-0.143243	-0.373604	-0.085844	-0.696656	-0.383188	-0.456104	-0.116328	-0.560344	-0.644592	-0.2406	-0.935944	-1.32832	-2.16796	-7.19285	-2.79702	-0.45408	-8.372	-1.80429	1.27408	-6.82348														178	-448	0.0633	0.0661	0.1824	0.0653	0.0605	0.2046	0.1781
-4.44745	-0.018004	-0.69358	0.193388	-1.25891	-0.707392	-0.562884	0.0707	-0.141856	-0.384756	-0.111292	-0.69008	-0.3926	-0.513276	-0.094268	-0.587728	-0.66088	-0.22346	-0.901944	-1.35218	-2.32868	-7.10786	-2.75316	-0.280032	-8.28554	-1.67254	0.835848	-6.9882														179	-447	0.0634	0.0663	0.1831	0.0651	0.0604	0.2047	0.1778
-4.41203	-0.017628	-0.66786	0.146912	-1.24574	-0.681144	-0.596288	0.073764	-0.147259	-0.374596	-0.11976	-0.696404	-0.427796	-0.504136	-0.110764	-0.63082	-0.710576	-0.175172	-0.885492	-1.37225	-2.19857	-7.09419	-2.58986	-0.427392	-8.11784	-2.0296	0.840996	-6.48552														180	-446	0.0629	0.0658	0.183	0.065	0.0607	0.2045	0.1787
-4.3766	0.004268	-0.67978	0.125708	-1.23195	-0.696216	-0.583624	0.019876	-0.15336	-0.410328	-0.078552	-0.692104	-0.39492	-0.50586	-0.126824	-0.610684	-0.705576	-0.166584	-0.877876	-1.25657	-2.16407	-7.08528	-2.65584	-0.52068	-7.75933	-2.18739	1.17029	-6.86576														181	-445	0.0635	0.0663	0.1828	0.0656	0.0604	0.2047	0.1783
-4.34118	-0.01924	-0.682284	0.13716	-1.23203	-0.664276	-0.604564	0.020868	-0.150043	-0.383964	-0.119476	-0.700344	-0.387308	-0.49404	-0.100192	-0.628424	-0.702792	-0.224772	-0.871676	-1.31766	-2.16304	-6.94294	-2.68916	-0.522624	-7.5105	-2.42576	0.986616	-6.91188														182	-444	0.0633	0.0664	0.1827	0.0651	0.0608	0.2037	0.1791
-4.30575	-0.035672	-0.690132	0.120528	-1.23589	-0.682876	-0.591216	0.035268	-0.145252	-0.383524	-0.121348	-0.690192	-0.380596	-0.504108	-0.109824	-0.676008	-0.694516	-0.185492	-0.892472	-1.34757	-2.11879	-7.06101	-2.6843	-0.666504	-7.43305	-2.24573	1.0066	-6.90872														183	-443	0.0635	0.0664	0.1826	0.0656	0.0608	0.2046	0.1781
-4.27032	-0.02752	-0.661816	0.091776	-1.20357	-0.675412	-0.610288	0.027876	-0.147088	-0.375732	-0.130504	-0.718248	-0.363916	-0.489512	-0.112724	-0.633676	-0.71482	-0.20046	-0.899104	-1.32034	-2.17672	-7.00446	-2.70904	-0.701688	-7.29277	-2.50944	0.951948	-6.73952														184	-442	0.0635	0.0659	0.1828	0.0655	0.0607	0.2047	0.178
-4.2349	-0.051464	-0.646356	0.05412	-1.19072	-0.676276	-0.614036	0.026028	-0.152621	-0.365052	-0.102856	-0.682208	-0.381696	-0.453404	-0.092712	-0.630588	-0.690256	-0.201884	-0.955544	-1.25083	-2.1112	-6.86549	-2.48904	-0.851544	-6.96371	-2.36554	1.08889	-6.69444														185	-441	0.0632	0.0662	0.1827	0.0651	0.0607	0.2033	0.1786
-4.19947	-0.080108	-0.646344	0.078716	-1.21048	-0.695072	-0.609052	-0.027904	-0.157114	-0.378736	-0.107404	-0.710204	-0.371304	-0.4401	-0.12306	-0.674956	-0.721028	-0.225492	-0.916164	-1.25542	-2.09401	-6.86707	-2.49262	-0.825312	-6.61136	-2.30006	0.8946	-7.08016														186	-440	0.0636	0.066	0.1825	0.0658	0.0606	0.2044	0.1784
-4.16405	-0.02704	-0.675872	0.065604	-1.21678	-0.67088	-0.560768	0.002652	-0.157972	-0.384932	-0.111144	-0.73312	-0.361688	-0.456548	-0.079768	-0.645144	-0.70048	-0.206368	-0.906644	-1.29905	-2.12556	-6.99493	-2.76058	-0.766656	-6.63858	-2.38547	0.784116	-7.00616														187	-439	0.0636	0.0662	0.1833	0.0655	0.0606	0.204	0.1786
-4.12862	-0.02094	-0.685832	0.039884	-1.21508	-0.600544	-0.61814	-0.0093	-0.158097	-0.405856	-0.121488	-0.688472	-0.374456	-0.453268	-0.077364	-0.678924	-0.6836	-0.1983	-0.862384	-1.28565	-2.11835	-6.89272	-2.82286	-0.555504	-6.61111	-2.43459	0.967068	-7.27408														188	-438	0.0632	0.0662	0.1833	0.0652	0.0609	0.205	0.1784
-4.09318	-0.05604	-0.666368	0.02	-1.1984	-0.723236	-0.637416	0.022452	-0.154814	-0.34594	-0.17876	-0.70176	-0.403848	-0.47452	-0.108072	-0.654884	-0.685708	-0.206508	-0.882896	-1.28968	-2.13397	-6.80208	-2.81704	-0.561	-6.68564	-2.65254	0.944028	-7.08556														189	-437	0.0636	0.0668	0.1833	0.0656	0.0608	0.2055	0.1786
-4.05777	-0.092708	-0.692372	0.032892	-1.21473	-0.696332	-0.6461	-0.042852	-0.158345	-0.382692	-0.135428	-0.682572	-0.38052	-0.450152	-0.133396	-0.681304	-0.715492	-0.193204	-0.886272	-1.26899	-2.04797	-6.84294	-2.65068	-0.485184	-6.61156	-2.65686	1.20301	-6.98148														190	-436	0.0637	0.0666	0.1838	0.0658	0.0609	0.2061	0.1795
-4.02233	-0.083032	-0.700696	0.03978	-1.19066	-0.64194	-0.622156	-0.099524	-0.161804	-0.374456	-0.1366	-0.74032	-0.421224	-0.454592	-0.084172	-0.668768	-0.69514	-0.217888	-0.840112	-1.3205	-2.22118	-6.63323	-2.80814	-0.397776	-6.64762	-2.52266	0.859932	-7.46														191	-435	0.0637	0.0662	0.1837	0.0658	0.0607	0.2047	0.1783
-3.98692	-0.075644	-0.661204	0.025704	-1.18108	-0.63884	-0.650596	-0.063148	-0.158258	-0.407224	-0.14502	-0.726732	-0.375424	-0.462236	-0.10238	-0.679192	-0.70294	-0.20306	-0.90132	-1.24122	-2.24854	-6.6744	-2.89566	-0.873096	-6.79241	-2.83994	0.236592	-7.42096														192	-434	0.0636	0.0663	0.1829	0.0659	0.0607	0.2059	0.1789
-3.95148	-0.111256	-0.644712	-0.003808	-1.17906	-0.605604	-0.645064	-0.114888	-0.16514	-0.381972	-0.104704	-0.76116	-0.376152	-0.455772	-0.139024	-0.675004	-0.66456	-0.218588	-0.910776	-1.30994	-2.05141	-6.61232	-2.81348	0.031608	-6.6199	-3.1673	0.598608	-7.46796														193	-433	0.0638	0.0662	0.1832	0.0658	0.0609	0.2052	0.1794
-3.91607	-0.108724	-0.70968	-0.002424	-1.15998	-0.66688	-0.612232	-0.09104	-0.152076	-0.3751	-0.150776	-0.725156	-0.393924	-0.41796	-0.127936	-0.688736	-0.618312	-0.177352	-0.912776	-1.27487	-2.03578	-6.61235	-2.99568	-0.637224	-6.46335	-2.73981	0.759204	-7.56528														194	-432	0.0637	0.0667	0.1835	0.0661	0.0609	0.2049	0.1786
-3.88063	-0.112232	-0.660876	-0.034048	-1.16702	-0.685868	-0.642304	-0.05374	-0.170636	-0.420268	-0.14268	-0.724508	-0.376212	-0.465312	-0.075496	-0.683432	-0.657376	-0.22432	-0.928336	-1.23973	-2.10534	-6.40755	-2.79438	-0.197712	-6.33668	-3.16838	1.09706	-7.10296														195	-431	0.0641	0.0663	0.1841	0.0658	0.0611	0.2051	0.1798
-3.8452	-0.14436	-0.693284	-0.041852	-1.13112	-0.683468	-0.688452	-0.066984	-0.157126	-0.413416	-0.140044	-0.74416	-0.415016	-0.425664	-0.095992	-0.659024	-0.605296	-0.173932	-0.893916	-1.24564	-2.0517	-6.30795	-2.8691	-0.31392	-6.26338	-3.30147	1.05246	-7.28416														196	-430	0.0637	0.0664	0.1831	0.0654	0.0608	0.2052	0.1801
-3.80978	-0.124072	-0.68638	-0.024244	-1.17942	-0.621804	-0.62132	-0.010316	-0.160185	-0.40824	-0.1482	-0.725604	-0.442452	-0.4637	-0.11802	-0.720884	-0.599372	-0.20052	-0.91268	-1.31477	-2.19072	-6.34691	-2.52408	-0.228864	-6.21681	-3.15898	1.07284	-7.039														197	-429	0.0636	0.0664	0.1836	0.0655	0.0611	0.2057	0.1793
-3.77435	-0.132952	-0.665116	-0.061532	-1.18729	-0.619928	-0.641512	-0.080456	-0.161951	-0.412248	-0.16322	-0.790896	-0.415416	-0.464492	-0.117444	-0.703288	-0.573184	-0.182472	-0.922644	-1.22255	-2.01916	-6.44794	-2.64952	-0.185376	-6.15804	-3.36874	1.08108	-7.18356														198	-428	0.0638	0.0664	0.1838	0.0657	0.0611	0.2053	0.1802
-3.73893	-0.138968	-0.678928	-0.080236	-1.15774	-0.64506	-0.625232	-0.097928	-0.162911	-0.37492	-0.144268	-0.779368	-0.444764	-0.448984	-0.075252	-0.71866	-0.562476	-0.13158	-0.907668	-1.16774	-1.99531	-6.37939	-2.71778	-0.358176	-5.85206	-3.14678	0.783216	-7.00536														199	-427	0.0641	0.0663	0.1833	0.0656	0.0609	0.2057	0.1802
-3.7035	-0.129364	-0.635368	-0.09412	-1.16654	-0.662952	-0.602452	-0.107976	-0.184976	-0.440396	-0.137012	-0.80966	-0.433924	-0.456888	-0.088112	-0.72932	-0.566636	-0.149012	-0.845388	-1.27819	-2.01888	-6.31611	-2.67498	-0.583032	-5.93359	-3.27232	0.607104	-7.21096														200	-426	0.0637	0.0668	0.1831	0.0655	0.0617	0.2054	0.1797
-3.66807	-0.193488	-0.678976	-0.083172	-1.11249	-0.609516	-0.699372	-0.106592	-0.17938	-0.34806	-0.115288	-0.792936	-0.416416	-0.49952	-0.11144	-0.740448	-0.577844	-0.179368	-0.877616	-1.22604	-2.05987	-6.3517	-2.48064	-0.739752	-5.91954	-3.10576	0.620496	-7.14352														201	-425	0.0634	0.0665	0.1834	0.066	0.0611	0.2064	0.1791
-3.63265	-0.174812	-0.668496	-0.100004	-1.12597	-0.636756	-0.615944	-0.102652	-0.18398	-0.402236	-0.127624	-0.78322	-0.429924	-0.475312	-0.100368	-0.721284	-0.55378	-0.204976	-0.926308	-1.13345	-2.14955	-6.43187	-2.50992	-1.18486	-5.79225	-3.50163	0.701388	-7.24368														202	-424	0.0641	0.0667	0.1833	0.0659	0.0612	0.2052	0.18
-3.59722	-0.208036	-0.643116	-0.096052	-1.15754	-0.65912	-0.6316	-0.124348	-0.171321	-0.416648	-0.118752	-0.755288	-0.449456	-0.479496	-0.1351	-0.786448	-0.578828	-0.165196	-0.901048	-1.19501	-1.90283	-6.35909	-2.55178	-1.95473	-6.00709	-3.42099	0.614736	-7.60228														203	-423	0.0638	0.0669	0.1836	0.0658	0.0609	0.2064	0.1797
-3.5618	-0.209236	-0.662444	-0.12596	-1.14578	-0.641276	-0.65492	-0.15706	-0.162386	-0.383372	-0.1302	-0.751	-0.408036	-0.481992	-0.09996	-0.738552	-0.557824	-0.179608	-0.9785	-1.15908	-2.08435	-6.33992	-2.64062	-2.18189	-6.29602	-3.39366	0.315	-7.18148														204	-422	0.0639	0.0665	0.1836	0.0655	0.061	0.2059	0.1798
-3.52637	-0.236604	-0.674744	-0.17246	-1.12818	-0.617132	-0.636332	-0.1489	-0.187918	-0.427124	-0.143824	-0.8032	-0.432688	-0.470264	-0.103092	-0.74398	-0.53104	-0.230128	-0.961936	-1.19423	-2.01571	-6.33853	-2.79464	-2.33698	-6.37994	-3.87082	0.601704	-7.48688														205	-421	0.0636	0.0664	0.1832	0.0659	0.0614	0.2061	0.1802
-3.49095	-0.201068	-0.643536	-0.19556	-1.1084	-0.611708	-0.664076	-0.113964	-0.1756	-0.44226	-0.108556	-0.809576	-0.401688	-0.463372	-0.10202	-0.723416	-0.502596	-0.201232	-0.941684	-1.14735	-2.00506	-6.04909	-2.943	-2.48064	-6.63144	-3.27722	0.583596	-7.33888														206	-420	0.064	0.0665	0.1829	0.0662	0.0613	0.2052	0.1805
-3.45552	-0.211648	-0.652304	-0.194412	-1.11216	-0.65266	-0.67668	-0.146144	-0.172895	-0.381824	-0.112096	-0.817484	-0.423748	-0.430228	-0.15022	-0.737284	-0.490116	-0.22548	-0.925052	-1.1272	-1.89431	-6.0184	-2.53978	-2.31991	-7.13311	-3.75603	0.122544	-7.45064														207	-419	0.0638	0.0671	0.1827	0.066	0.0613	0.2067	0.1798
-3.4201	-0.201348	-0.658824	-0.187416	-1.08125	-0.658884	-0.674072	-0.167284	-0.174996	-0.39708	-0.131868	-0.793148	-0.442928	-0.483776	-0.14372	-0.685688	-0.534092	-0.156264	-0.901552	-1.1743	-1.89436	-5.91162	-2.51616	-2.42856	-6.98253	-3.85376	0.409032	-7.8462														208	-418	0.064	0.0668	0.1834	0.0658	0.0611	0.2061	0.1804
-3.38467	-0.214484	-0.654124	-0.196016	-1.09786	-0.629716	-0.62852	-0.100296	-0.178024	-0.419416	-0.082348	-0.754896	-0.46872	-0.4591	-0.123104	-0.70584	-0.487464	-0.169756	-0.893228	-1.17055	-1.96842	-5.87755	-2.7081	-2.49262	-6.18498	-3.73373	0.284328	-7.4374														209	-417	0.064	0.0666	0.1841	0.0654	0.0615	0.2059	0.1805
-3.34925	-0.27016	-0.660124	-0.206272	-1.05246	-0.602216	-0.635428	-0.091404	-0.191085	-0.444724	-0.1682	-0.798984	-0.433672	-0.453996	-0.141036	-0.727496	-0.474796	-0.211056	-0.856376	-1.24534	-1.98197	-5.76704	-2.68556	-2.43055	-5.94938	-3.78602	0.13086	-7.30404														210	-416	0.0638	0.067	0.1831	0.0658	0.0613	0.2065	0.1796
-3.31382	-0.24424	-0.632156	-0.170892	-1.07319	-0.637012	-0.631412	-0.074928	-0.19254	-0.365024	-0.092404	-0.790952	-0.456316	-0.455212	-0.132612	-0.697628	-0.490488	-0.166552	-0.865904	-1.19424	-2.07557	-5.9361	-2.74148	-2.40358	-5.53468	-4.14688	0.43254	-7.318														211	-415	0.0639	0.0669	0.1835	0.0661	0.0611	0.2059	0.1792
-3.27838	-0.243728	-0.615492	-0.160916	-1.07064	-0.599648	-0.6812	-0.078484	-0.193489	-0.425196	-0.092456	-0.791568	-0.496504	-0.464012	-0.144208	-0.735984	-0.433788	-0.1645	-0.863232	-1.11546	-1.98577	-5.62082	-2.88652	-2.20812	-5.05044	-4.06954	0.12258	-7.156														212	-414	0.0641	0.0669	0.1833	0.0666	0.0614	0.2065	0.18
-3.24295	-0.270332	-0.617612	-0.1819	-1.05403	-0.60414	-0.623312	-0.061012	-0.181291	-0.375636	-0.106912	-0.75336	-0.458476	-0.462132	-0.144116	-0.761056	-0.466984	-0.141596	-0.862924	-1.13875	-1.98722	-5.63179	-2.884	-2.63834	-4.54639	-3.92586	0.228564	-6.97904														213	-413	0.064	0.0665	0.1831	0.066	0.0612	0.2062	0.1806
-3.20753	-0.271188	-0.63622	-0.235784	-1.03018	-0.582496	-0.641956	-0.08224	-0.186739	-0.401844	-0.09406	-0.787664	-0.470488	-0.480844	-0.15416	-0.732008	-0.46378	-0.21336	-0.882796	-1.20039	-1.91756	-5.66842	-2.96994	-2.36743	-4.16822	-3.78512	0.478656	-7.02216														214	-412	0.0643	0.0669	0.183	0.0664	0.0612	0.2063	0.18
-3.1721	-0.304688	-0.61504	-0.267692	-1.09476	-0.589084	-0.650268	-0.123316	-0.18658	-0.37722	-0.082004	-0.756464	-0.49182	-0.433184	-0.188404	-0.781412	-0.487668	-0.184076	-0.889444	-1.11937	-1.90358	-5.57115	-2.8738	-2.29337	-3.8666	-3.72288	0.09792	-7.11588														215	-411	0.0638	0.0666	0.1841	0.0663	0.0613	0.2071	0.1798
-3.13668	-0.284764	-0.572932	-0.277996	-1.06023	-0.584184	-0.657416	-0.245268	-0.190045	-0.394096	-0.11802	-0.724556	-0.45522	-0.475024	-0.156404	-0.767844	-0.494868	-0.17272	-0.956976	-1.11761	-1.82646	-5.37442	-2.8069	-2.23985	-3.51383	-4.29949	0.4356	-6.8932														216	-410	0.0643	0.0669	0.1843	0.0662	0.0616	0.2061	0.1807
-3.10125	-0.297184	-0.587696	-0.303228	-1.06356	-0.563592	-0.6152	-0.394276	-0.179359	-0.39638	-0.16006	-0.7333	-0.464184	-0.457356	-0.174536	-0.766568	-0.464716	-0.184496	-0.893	-1.20294	-1.75805	-5.35811	-2.8864	-2.25686	-3.36274	-3.92358	0.161784	-7.5624														217	-409	0.064	0.0667	0.1833	0.0663	0.0617	0.206	0.1806
-3.06582	-0.275984	-0.618148	-0.287288	-1.05714	-0.621208	-0.661208	-0.459372	-0.203529	-0.443328	-0.133072	-0.71674	-0.468916	-0.431688	-0.149444	-0.796548	-0.476088	-0.154604	-0.895704	-1.16421	-1.92192	-5.55328	-2.75336	-2.19449	-3.15137	-4.28374	-0.083376	-7.21116														218	-408	0.0641	0.067	0.1842	0.0663	0.0621	0.2064	0.181
-3.0304	-0.316084	-0.6109	-0.286984	-1.0473	-0.574392	-0.62146	-0.515536	-0.184194	-0.414472	-0.164792	-0.714332	-0.45516	-0.460352	-0.189964	-0.781836	-0.479888	-0.168348	-0.879944	-1.17642	-1.90548	-5.42843	-2.58844	-2.19722	-2.84046	-4.1688	0.107316	-7.88408														219	-407	0.064	0.0669	0.184	0.0662	0.0615	0.207	0.1809
-2.99497	-0.298044	-0.579436	-0.28564	-1.02044	-0.567356	-0.632632	-0.523208	-0.189184	-0.38226	-0.146276	-0.742584	-0.489424	-0.47152	-0.159472	-0.769864	-0.519392	-0.202176	-0.90484	-1.27174	-1.83605	-5.2232	-2.69518	-2.0945	-2.86308	-4.02726	-0.116208	-7.67084														220	-406	0.064	0.067	0.1841	0.0659	0.0613	0.2064	0.1808
-2.95953	-0.292052	-0.554204	-0.309632	-1.05748	-0.57118	-0.620444	-0.572764	-0.19407	-0.370736	-0.123956	-0.733768	-0.489652	-0.476548	-0.150532	-0.791876	-0.482068	-0.159792	-0.873772	-1.24581	-1.70425	-5.11234	-2.6921	-2.08049	-3.27264	-4.03184	-0.461628	-7.42936														221	-405	0.0639	0.0666	0.1844	0.0661	0.0616	0.2062	0.1806
-2.92412	-0.347592	-0.516012	-0.316452	-1.06308	-0.545436	-0.654596	-0.5624	-0.190478	-0.359988	-0.169696	-0.685836	-0.474032	-0.489152	-0.16134	-0.812024	-0.473624	-0.165892	-0.83146	-1.13305	-1.86745	-5.18547	-2.78106	-2.0736	-3.22784	-4.13069	0.27378	-7.40384														222	-404	0.0643	0.0668	0.1846	0.0662	0.0614	0.2067	0.1803
-2.88868	-0.36298	-0.55178	-0.335796	-1.02846	-0.532892	-0.626716	-0.55636	-0.188835	-0.368496	-0.133188	-0.714904	-0.46524	-0.48866	-0.159468	-0.834508	-0.481496	-0.142196	-0.840576	-1.14593	-1.75052	-5.12651	-2.7383	-2.0311	-3.20726	-4.05862	-0.175824	-7.19352														223	-403	0.0643	0.0673	0.1841	0.0665	0.0613	0.2071	0.1802
-2.85325	-0.353976	-0.514784	-0.314932	-0.9984	-0.556624	-0.61924	-0.551344	-0.191073	-0.380548	-0.17154	-0.73966	-0.473836	-0.462292	-0.165132	-0.8002	-0.513	-0.155856	-0.817996	-1.15014	-1.74361	-5.04976	-2.602	-2.25554	-2.95274	-4.61453	-0.26478	-7.09448														224	-402	0.0641	0.067	0.1846	0.0664	0.0616	0.2067	0.1802
-2.81783	-0.362792	-0.562152	-0.29556	-1.05129	-0.552696	-0.616964	-0.583496	-0.201199	-0.379996	-0.177476	-0.744308	-0.490816	-0.475852	-0.17082	-0.812256	-0.474636	-0.191712	-0.841028	-1.19046	-1.62746	-5.0273	-2.6547	-2.04106	-2.937	-4.39197	-0.376128	-7.0118														225	-401	0.0643	0.0674	0.1846	0.0663	0.0615	0.2065	0.1808
-2.7824	-0.373676	-0.54098	-0.293336	-1.02575	-0.554912	-0.634696	-0.557228	-0.205393	-0.4014	-0.157504	-0.657168	-0.467764	-0.47278	-0.125392	-0.805308	-0.524476	-0.180564	-0.845456	-1.14659	-1.66453	-5.12928	-2.54836	-2.15429	-3.60198	-4.41286	-0.158796	-7.02516														226	-400	0.064	0.0672	0.1849	0.0665	0.0613	0.2073	0.1806
-2.74698	-0.36138	-0.48664	-0.331556	-1.01316	-0.554672	-0.602636	-0.57266	-0.18937	-0.373048	-0.144784	-0.701024	-0.48268	-0.439272	-0.159384	-0.821972	-0.466744	-0.19778	-0.85082	-1.19778	-1.61092	-4.95267	-2.72964	-2.13199	-4.06095	-4.86704	-0.0765	-7.50552														227	-399	0.064	0.0672	0.184	0.0665	0.0617	0.2068	0.1803
-2.71155	-0.350376	-0.519324	-0.387268	-0.984568	-0.60608	-0.631216	-0.53856	-0.186834	-0.391712	-0.149896	-0.72858	-0.48096	-0.447164	-0.147744	-0.793628	-0.491748	-0.201476	-0.791084	-1.15743	-1.82688	-5.01746	-2.78438	-2.18352	-4.35554	-4.8361	-0.354456	-7.30072														228	-398	0.0644	0.0671	0.1842	0.067	0.0617	0.2063	0.1806
-2.67612	-0.35982	-0.493312	-0.391348	-0.9884	-0.553936	-0.560488	-0.559236	-0.196763	-0.433976	-0.185112	-0.714708	-0.48762	-0.441148	-0.151804	-0.79022	-0.487996	-0.17042	-0.831452	-1.12994	-1.70509	-5.0013	-2.67142	-2.13053	-4.03105	-4.65613	-0.544032	-6.41588														229	-397	0.0642	0.0671	0.1841	0.0668	0.0618	0.2074	0.1808
-2.64068	-0.40198	-0.482832	-0.399292	-0.994036	-0.574708	-0.586252	-0.54802	-0.206899	-0.38332	-0.132368	-0.714552	-0.521144	-0.467412	-0.149584	-0.795144	-0.493952	-0.175688	-0.781868	-1.09984	-1.58256	-4.94061	-2.80018	-1.94518	-4.37903	-4.53066	-0.2772	-7.13632														230	-396	0.0639	0.0668	0.1847	0.0669	0.0617	0.2071	0.1808
-2.60527	-0.35128	-0.491832	-0.389508	-0.981336	-0.543152	-0.571476	-0.598824	-0.209458	-0.417736	-0.184244	-0.680248	-0.512852	-0.3884	-0.11818	-0.758832	-0.485052	-0.163156	-0.790596	-1.11016	-1.74235	-4.80882	-2.8417	-2.03688	-3.90883	-4.72781	-0.473868	-6.81516														231	-395	0.0645	0.0673	0.1843	0.0666	0.0618	0.2064	0.1812
-2.56983	-0.377112	-0.494264	-0.360072	-0.980388	-0.538236	-0.649456	-0.58738	-0.209049	-0.402168	-0.187844	-0.71676	-0.480988	-0.459068	-0.161008	-0.753716	-0.490972	-0.177	-0.782504	-1.17838	-1.58354	-4.82768	-2.8437	-2.0041	-4.17432	-4.4063	-0.956952	-7.27392														232	-394	0.0642	0.0668	0.1848	0.0667	0.0618	0.2072	0.1802
-2.53442	-0.396244	-0.459804	-0.409876	-0.922492	-0.58018	-0.65104	-0.570812	-0.199924	-0.377132	-0.195568	-0.69042	-0.501084	-0.431652	-0.146584	-0.75894	-0.469988	-0.201152	-0.77204	-1.15768	-1.59312	-4.75296	-2.74548	-1.70287	-4.06683	-4.75696	-0.850572	-7.31032														233	-393	0.0643	0.0672	0.1839	0.0665	0.0615	0.2068	0.1809
-2.49898	-0.41614	-0.41554	-0.400744	-0.915036	-0.554932	-0.634372	-0.567304	-0.220659	-0.382816	-0.175408	-0.667176	-0.4841	-0.435408	-0.140088	-0.800892	-0.459904	-0.14698	-0.766808	-1.18994	-1.63249	-4.93387	-2.83716	-1.71578	-4.34554	-4.78778	-0.32184	-7.24636														234	-392	0.0645	0.0669	0.1845	0.0666	0.0618	0.207	0.1806
-2.46355	-0.422076	-0.411036	-0.401144	-0.944356	-0.564928	-0.651484	-0.55612	-0.208591	-0.396576	-0.219388	-0.658132	-0.493996	-0.440016	-0.207924	-0.756904	-0.476172	-0.130768	-0.74658	-1.15732	-1.54187	-4.87618	-2.85782	-1.99795	-4.33342	-4.6521	-0.23922	-7.28904														235	-391	0.0645	0.0673	0.184	0.0666	0.0617	0.2066	0.1799
-2.42812	-0.38664	-0.43732	-0.384328	-0.9455	-0.552804	-0.589812	-0.562672	-0.211982	-0.363688	-0.17792	-0.686904	-0.476796	-0.43464	-0.1519	-0.797368	-0.472428	-0.175032	-0.746896	-1.17436	-1.57381	-4.96821	-2.6662	-1.72039	-4.32788	-4.54323	-0.639684	-7.32024														236	-390	0.0643	0.0671	0.1843	0.0667	0.062	0.2064	0.1813
-2.3927	-0.422752	-0.435104	-0.38226	-0.946576	-0.53274	-0.613304	-0.560908	-0.20555	-0.388136	-0.193932	-0.67604	-0.495976	-0.40422	-0.154544	-0.769896	-0.492932	-0.1432	-0.704236	-1.08977	-1.6065	-4.7239	-3.09552	-1.76707	-4.24301	-5.14861	-0.435168	-7.36536														237	-389	0.0642	0.0672	0.1852	0.0666	0.0615	0.2071	0.1812
-2.35727	-0.412416	-0.413368	-0.406568	-0.94084	-0.512132	-0.578692	-0.549972	-0.21671	-0.387712	-0.180968	-0.723932	-0.496032	-0.421296	-0.137316	-0.76342	-0.467588	-0.141304	-0.706364	-1.05754	-1.53035	-4.85672	-2.80126	-1.75968	-4.37357	-4.81424	-0.637344	-7.17944														238	-388	0.0643	0.0676	0.1844	0.0664	0.0617	0.2077	0.181
-2.32183	-0.429368	-0.414228	-0.392888	-0.95406	-0.534924	-0.592916	-0.571988	-0.212458	-0.338072	-0.163576	-0.70368	-0.552604	-0.411892	-0.16668	-0.702392	-0.433928	-0.146768	-0.707872	-1.02332	-1.58318	-4.70045	-2.97834	-1.82215	-4.17368	-5.08522	-0.711324	-7.34024														239	-387	0.064	0.0672	0.1848	0.0667	0.0614	0.2076	0.1808
-2.28642	-0.46636	-0.414672	-0.394788	-0.919232	-0.5361	-0.608992	-0.605612	-0.209593	-0.369784	-0.131068	-0.72288	-0.544896	-0.426028	-0.151712	-0.761456	-0.45902	-0.128524	-0.756028	-1.20237	-1.5823	-4.59539	-3.0791	-1.74379	-4.42495	-5.08221	-0.262404	-7.07696														240	-386	0.0644	0.0674	0.1843	0.0663	0.0618	0.2074	0.1812
-2.25098	-0.399884	-0.377904	-0.442184	-0.884568	-0.497336	-0.616372	-0.59154	-0.207374	-0.374772	-0.158904	-0.693404	-0.4799	-0.448888	-0.157872	-0.793504	-0.468248	-0.0978	-0.714932	-1.11225	-1.50271	-4.69526	-3.03744	-1.99788	-4.40552	-5.15936	-0.417384	-7.06604														241	-385	0.0645	0.0672	0.1842	0.0661	0.0617	0.2076	0.1807
-2.21555	-0.455784	-0.420212	-0.477432	-0.919844	-0.487792	-0.59746	-0.592568	-0.201319	-0.41166	-0.19018	-0.678564	-0.517684	-0.418256	-0.14192	-0.802208	-0.459788	-0.107212	-0.700636	-1.18018	-1.46035	-4.60978	-2.82156	-1.83454	-4.50993	-4.84096	-0.774504	-6.71988														242	-384	0.0645	0.0676	0.1851	0.0668	0.0618	0.2084	0.1813
-2.18013	-0.476412	-0.386592	-0.428772	-0.906492	-0.528572	-0.58018	-0.621616	-0.199081	-0.405352	-0.161228	-0.675716	-0.546728	-0.441688	-0.163748	-0.759264	-0.41684	-0.077964	-0.690604	-1.16601	-1.53924	-4.69451	-2.8113	-1.66903	-4.39816	-5.03155	-0.389412	-6.65728														243	-383	0.0644	0.0677	0.1845	0.0666	0.0618	0.2078	0.1815
-2.1447	-0.459144	-0.418824	-0.50154	-0.884816	-0.495104	-0.592336	-0.62448	-0.211399	-0.364328	-0.199004	-0.663192	-0.5188	-0.4518	-0.17594	-0.786384	-0.479544	-0.181744	-0.694684	-1.07972	-1.51534	-4.43795	-2.75762	-1.60519	-4.33552	-4.75046	-0.676692	-6.85876														244	-382	0.0646	0.0677	0.185	0.0669	0.0619	0.2073	0.1804
-2.10927	-0.495492	-0.440008	-0.486736	-0.877728	-0.484028	-0.604752	-0.627116	-0.210529	-0.35192	-0.233532	-0.699576	-0.541212	-0.456368	-0.14748	-0.762408	-0.45352	-0.13878	-0.679548	-1.05986	-1.51729	-4.66902	-2.59818	-1.46717	-4.30354	-5.0335	-0.390384	-6.13412														245	-381	0.0645	0.0672	0.1852	0.0668	0.0616	0.2078	0.1806
-2.07383	-0.442304	-0.451896	-0.490836	-0.887976	-0.479812	-0.481088	-0.586996	-0.196951	-0.321368	-0.148476	-0.677684	-0.543064	-0.453704	-0.184804	-0.758896	-0.416552	-0.127392	-0.487888	-0.9928	-1.25078	-4.48624	-2.44406	-1.32182	-4.21361	-5.32467	-1.01801	-4.7974														246	-380	0.0646	0.0677	0.1849	0.0669	0.0616	0.2078	0.1817
-2.03842	-0.319684	-0.338736	-0.363536	-0.70802	-0.402272	-0.302588	-0.459556	-0.150674	-0.266256	-0.114804	-0.591732	-0.423896	-0.359384	-0.102944	-0.7251	-0.388288	-0.113624	-0.230856	-0.89224	-0.90564	-4.31194	-2.10748	-0.936528	-3.66794	-3.65024	-0.825444	-3.2974														247	-379	0.0643	0.0676	0.1854	0.0668	0.0619	0.208	0.1812
-2.00298	-0.163528	-0.30016	-0.214588	-0.55554	-0.309648	-0.063256	-0.256144	-0.0864675	-0.184416	-0.114592	-0.458696	-0.300404	-0.317092	-0.130136	-0.59086	-0.315044	-0.082268	-0.002596	-0.631216	-0.784848	-3.82	-1.52066	-0.692016	-3.11528	-2.18842	-0.674604	-1.29964														248	-378	0.0648	0.0674	0.1849	0.0671	0.0618	0.2077	0.1809
-1.96755	-0.015032	-0.283232	-0.055184	-0.298744	-0.216692	0.029236	-0.092268	-0.0473988	-0.218084	-0.016556	-0.254772	-0.1336	-0.217204	-0.06936	-0.35008	-0.279204	-0.041536	0.08236	-0.434816	-0.744588	-3.21886	-1.42538	-0.483552	-1.98005	-0.654368	-0.023256	-0.84408														249	-377	0.0645	0.0679	0.1855	0.0669	0.0616	0.2074	0.1813
-1.93213	0.030092	-0.244652	0.054728	-0.19164	-0.212336	0.044168	-0.013876	-0.0338762	-0.16908	0.05288	-0.088128	-0.02426	-0.186832	-0.067564	-0.229504	-0.247352	-0.02562	0.14674	-0.424216	-0.683628	-2.47442	-0.95716	-0.630312	-1.8377	-0.007616	0.328932	-0.07068														250	-376	0.0644	0.0673	0.1856	0.067	0.0619	0.207	0.1818
-1.8967	0.03472	-0.268652	0.083172	-0.12442	-0.134152	0.106496	0.018056	-0.0246538	-0.219892	0.001432	-0.027864	-0.031272	-0.167936	-0.054836	-0.091236	-0.206864	-0.04206	0.146084	-0.425656	-0.668892	-2.05638	-0.95744	-0.134712	-1.72253	0.26128	0.500364	0.05788														251	-375	0.0646	0.0679	0.1856	0.0671	0.0622	0.2083	0.1815
-1.86127	0.070544	-0.236524	0.095424	-0.154664	-0.136264	0.12956	0.020396	-0.00636375	-0.182332	0.061472	-0.058936	0.006304	-0.206336	-0.055448	-0.071312	-0.19464	-0.06414	0.165604	-0.34168	-0.479136	-1.91602	-0.78332	-0.267096	-1.58091	0.622016	0.505692	0.71264														252	-374	0.0647	0.0674	0.1856	0.067	0.062	0.208	0.1814
-1.82585	0.069776	-0.200312	0.043584	-0.139548	-0.1252	0.162052	0.045244	-0.00705875	-0.168624	0.032176	-0.018136	0.012408	-0.150084	-0.049812	-0.036328	-0.160864	-0.048656	0.18376	-0.251	-0.415092	-1.7128	-0.78	0.208872	-1.30757	0.2512	0.5814	0.55492														253	-373	0.0644	0.0676	0.1858	0.067	0.0619	0.2082	0.1809
-1.79042	0.073152	-0.192744	0.139424	-0.124388	-0.110244	0.203396	0.069116	-0.00388625	-0.129092	0.072848	-0.026852	0.002636	-0.139296	-0.040264	-0.038012	-0.163916	-0.04952	0.230724	-0.314288	-0.45276	-1.46454	-0.72056	0.35592	-1.58948	0.431584	0.860076	0.65772														254	-372	0.0652	0.0674	0.1856	0.0668	0.0623	0.2081	0.1813
-1.75498	0.096256	-0.181772	0.148116	-0.129876	-0.111712	0.195448	0.056416	0.01154	-0.107664	0.03806	0.03526	0.024416	-0.10324	-0.01464	-0.031952	-0.118404	-0.03562	0.26754	-0.246088	-0.314664	-1.32934	-0.58652	1.09286	-1.37936	0.71984	0.0216	0.9084														255	-371	0.0648	0.0676	0.1857	0.0671	0.0618	0.2069	0.1814
-1.71957	0.168268	-0.226596	0.119692	-0.078812	-0.095076	0.19882	0.069352	0.00570875	-0.097836	0.047196	0.0578	0.045452	-0.079936	-0.026324	-0.032492	-0.130084	0.00026	0.284772	-0.235328	-0.372516	-1.27147	-0.67514	1.59794	-1.46146	0.583744	0.628488	1.5196														256	-370	0.0647	0.0679	0.1861	0.0672	0.0621	0.2081	0.1813
-1.68413	0.087124	-0.152464	0.142076	-0.088752	-0.055044	0.230296	0.11422	0.0118725	-0.150304	0.076492	0.045372	0.039592	-0.092168	-0.035036	0.025108	-0.10034	-0.024844	0.2437	-0.149408	-0.355968	-1.13944	-0.55206	1.55659	-0.902636	0.50672	0.991584	2.04588														257	-369	0.0645	0.0674	0.1856	0.0673	0.0622	0.208	0.1818
-1.6487	0.098684	-0.113844	0.168076	-0.089696	-0.08616	0.270672	0.133844	0.017965	-0.10142	-0.009352	0.042488	0.054544	-0.0557	-0.06408	0.07064	-0.129788	0.010424	0.237832	-0.208976	-0.299436	-1.04123	-0.22636	1.8991	-0.536144	0.735104	0.770328	1.78936														258	-368	0.0648	0.0679	0.1858	0.0675	0.0622	0.2084	0.1815
-1.61328	0.143212	-0.155352	0.150036	-0.075648	-0.08612	0.24132	0.123408	0.0160425	-0.10054	0.045896	0.039476	0.030844	-0.078412	0.00892	0.052624	-0.118604	0.019244	0.27006	-0.14288	-0.32892	-1.10528	-0.30058	1.33949	-0.51422	1.09718	0.896652	1.35948														259	-367	0.0644	0.0669	0.1852	0.0671	0.062	0.2078	0.1814
-1.57785	0.129328	-0.1657	0.17288	-0.088604	-0.072452	0.227448	0.106644	0.0264125	-0.1563	0.021016	0.082976	0.076124	-0.031516	-0.045404	0.07512	-0.112252	-0.008252	0.317032	-0.074848	-0.123648	-0.90032	-0.43416	1.56526	-0.01876	0.799264	1.20478	1.5786														260	-366	0.0814	0.0861	0.2165	0.0667	0.0908	0.2318	0.2093
-1.54242	0.15972	-0.12338	0.214996	-0.064188	-0.068924	0.258232	0.185712	0.00776125	-0.088808	0.04156	0.100696	0.057564	-0.043736	-0.035196	0.075352	-0.069972	0.00448	0.362068	-0.031864	-0.178836	-0.998224	-0.03704	1.521	-0.098112	1.27002	1.13792	1.77536														261	-365	0.061	0.067	0.1695	0.0794	0.0689	0.1771	0.1653
-1.507	0.129464	-0.158964	0.219804	-0.071372	-0.060028	0.267516	0.163808	0.021925	-0.068556	0.057804	0.099948	0.060412	-0.052284	-0.004524	0.103628	-0.046332	0.021912	0.340992	-0.023112	-0.139236	-1.11838	-0.29028	1.30764	-0.5012	0.79456	1.04926	1.57564														262	-364	0.0594	0.0642	0.1639	0.0587	0.0651	0.1706	0.1579
-1.47157	0.188336	-0.143256	0.212088	-0.01738	-0.003604	0.258672	0.192292	0.0208638	-0.075116	0.015804	0.11238	0.066816	-0.019428	-0.026432	0.103472	-0.05922	0.007624	0.334748	0.06252	-0.105228	-0.812048	-0.20732	1.98343	-0.146524	1.23398	0.646128	1.83792														263	-363	0.0583	0.0629	0.1643	0.0571	0.0636	0.1714	0.1565
[truncated: 1,494 more rows]
[truncated: 37 more columns]

## Sheet: Figure 3
Figure raw data																																								Panel a
[truncated: 2,054 more rows]
[truncated: 11 more columns]

## Sheet: Figure 4
Panel a								Panel b										Panel c																Panel d
[truncated: 3,997 more rows]
[truncated: 11 more columns]
